# Supplementary material for: TLE1 as a key regulator of osimertinib resistance and EMT in lung adenocarcinoma: implications for prognosis and immunotherapy response
Source: Hereditas. 2026 May 28;163:84. doi: 10.1186/s41065-026-00690-x (PMC13425785; doi:10.1186/s41065-026-00690-x)
Supplement: Supplementary file 5 — Supplementary Material 5. Table S1. A list of 718 histone modification-related genes. [file 41065_2026_690_MOESM5_ESM.xlsx]

## Sheet: Sheet1
Gene
HDAC6
BAZ2A
SIRT2
RRP8
SIRT4
SIRT1
HDAC1
HDAC2
MIR182
SIRT7
MIER2
HDAC8
MTA3
MIER1
RBBP4
RBBP7
SUV39H1
HDAC11
SMARCA5
HDAC3
MTA1
MTA2
HDAC4
MORF4L1
MSL3
MSL3P1
DMAP1
MORF4L2
SGF29
KAT2A
TAF9
MAP3K7
SUPT3H
KAT2B
MCRS1
WDR5
SETD1B
AUTS2
GCG
KANSL1
HCFC1
KMT2A
PHF20
WDR5B
KANSL2
KANSL3
RBBP5
NELFA
NELFE
KAT8
OGT
ASH2L
SETD1A
KMT2B
EHMT2
MECP2
PRDM12
EHMT1
SETDB2
SETDB1
MSL1
ACTL6B
MSL2
EP400
ACTL6A
PRMT5
CARM1
SMYD1
SETBP1
SETD2
ASH1L
SMYD2
PRDM14
SMYD3
DOT1L
KDM4F
HDAC5
HUWE1
CDK2
SMYD5
PCGF3
KAT5
USP16
KDM5B
SRCAP
PRDM7
CHEK1
KAT7
BAZ1A
PADI2
MYSM1
METTL23
ATPSCKMT
TAF1L
ATF2
CREBBP
HIPK4
METTL21A
DTX3L
USP51
RNF168
MIER3
DYRK1A
EEF2KMT
EP300
CDY2B
FBL
MECOM
EYA1
EYA2
EYA3
EZH1
EZH2
JMJD1C
EEF1AKMT1
KDM1B
KDM2A
KDM1A
KDM4B
KDM4C
PHF8
KDM6B
TTLL12
JMJD6
UBR2
USP22
JADE2
SIRT3
SUZ12
KAT6B
PADI4
BRD1
CDY1B
USP49
EEF1AKMT3
BRPF3
NTMT1
N6AMT1
UHRF1
GTF2B
PRMT2
PRMT1
FBLL1
JAK2
JARID2
KMT5A
KDM4E
EEF1AKMT2
ARRB1
TRIM37
KMT5B
ING4
SIRT6
HDAC7
KDM3B
PHF2
SETD4
PRMT7
ING3
FBXL19
RSBN1
NSD3
PRMT6
SETD5
PHF10
PRKAA1
PRKAA2
KDM4D
PRKCA
PRKCB
HR
KDM3A
PKN1
KMT2E
RNF20
PRMT8
PRDM8
PRDM9
KAT14
KMT2C
KDM5A
PRDM13
RNF2
PRDM16
SETMAR
NSD1
SUDS3
MEAF6
ANTKMT
BRCA2
AURKA
TADA2A
TAF1
TAF10
BUB1
TGM2
UBE2A
KDM6A
UTY
VRK1
NSD2
PRDM2
BRPF1
METTL22
VCPKMT
RIOX1
SUV39H2
NAA40
KDM8
NAA60
KAT6A
JADE1
NAA50
KMT2D
KDM7A
SETD7
NCOA3
KDM5C
KDM5D
BAP1
HASPIN
HDAC10
SETD3
PCGF5
KDM2B
KMT5C
RIOX2
HAT1
NCOA1
EED
MCM3AP
RPS6KA4
BAZ1B
CDY1
RPS6KA5
PRDM6
GTF3C4
CDY2A
CLOCK
KDM4A
DCAF1
HDAC9
CDK1
SRA1
RBM14
SLC30A9
TADA3
NCOA2
PPARGC1A
BRD8
SFR1
PPARGC1B
NCOA7
ELK1
ETS1
FGF2
NCOA6
PPRC1
MED4
PSMC3IP
HMGA1
MED1
CCAR1
TRERF1
DCAF6
ENY2
ATXN7L3
ZMIZ1
CNOT6
CALCOCO1
RNF4
SS18
TACC1
TMF1
WDR77
ACTN4
ZMIZ2
CCDC62
HELZ2
ACTN1
ACTN2
BUD31
MED30
CNOT9
MED14
MED17
MED24
THRAP3
MED12
MED13
MED6
MED16
PQBP1
YAF2
CEBPZ
TRIM28
TRIM13
TRIM22
CITED2
YAP1
TRIM38
DDX17
HTATIP2
TAF6L
TCERG1
SUB1
COPS5
RBPMS
RIPK3
GTF2A1L
MID2
TRIM31
PMF1
TAF11L7
TAF11L12
TAF11L14
TAF11L9
TAF11L11
TAF11L13
PARK7
CCDC124
MED12L
TADA1
POU2AF3
IL31RA
JMY
CTBP1
CTBP2
CTNNB1
DAXX
CITED4
WBP2NL
DHX9
ASXL1
ATN1
DTX1
SNW1
TRIM32
RRP1B
CAMTA2
LPIN1
WWC1
ZFPM2
BRD4
WBP2
ARL2BP
SSBP3
VGLL2
ABL1
FUS
WWTR1
SS18L1
MYCBP
NUPR1
USP21
ANKRD1
TAF5L
TOX3
BCL9L
GPS2
HIPK2
BRD7
CD274
ABT1
HCFC2
HMGB1
HMGB2
APBB1
APEX1
BIRC2
POU2AF2
IRF4
JUP
TAF11L2
TAF11L4
LMO1
LMO2
MAK
CIITA
CITED1
RERE
NFKBIB
NME2
NOTCH1
NPAT
NPM1
NUP98
PCBD1
SS18L2
VGLL1
WWOX
POU2AF1
TRIM62
MAML3
CENPJ
LMO3
PSMD9
PBXIP1
ARID1B
MRTFB
MRTFA
RAP2C
TRIM27
BCL3
BCL9
MMS19
TAF11L3
NUCKS1
NIBAN2
LPIN3
SMARCA2
SMARCA4
SMARCB1
SMARCC1
SMARCC2
SMARCD1
SMARCD2
SMARCD3
SMARCE1
BRCA1
TRIM21
BRDT
TAF6
TAF11
TAF12
TGFB1I1
UBE2L3
UBE3A
XPC
ZIC3
TRIM25
ZXDA
ZXDC
NCOA4
TDRD3
TRIM8
NRIP1
ARID1A
ARID5B
UTF1
MAML2
TRIM52
FIZ1
TOX2
TRIM5
RUVBL1
CBFB
HYAL2
EDF1
TRIM24
LDB1
PER2
BCL10
WNT3A
TRIM15
AIP
PDLIM1
DYRK1B
ZBED1
MTDH
TRIP11
TRIP4
TADA2B
MYOCD
MED21
MED23
MED26
MED27
MED7
FHL5
MED20
MAGED1
PAGE4
RNF14
LPIN2
SERTAD2
MAML1
TRIM14
SUPT7L
SUPT20HL1
TOB1
AASS
TLE7
SAP18
PIAS3
BASP1
C1D
N4BP2L2
MYBBP1A
TOB2
ZMYND11
PPP1R13L
RUVBL2
ARID5A
CHD4
MED8
ZNF653
AEBP2
CDYL2
EID2B
WTIP
TCP10L
CRYM
C18orf25
ZXDB
ZFPM1
EID2
DDX1
PARP15
TLE5
ZNF366
SUPT20HL2
DNMT3A
DNMT3B
ARID3A
NR0B1
SDR16C5
ELANE
ENO1
EWSR1
MED19
BEND6
JAZF1
FHL2
FHL3
RALY
TCF25
SPEN
RCOR1
CAMTA1
SIN3B
PHF24
MED13L
RYBP
RBFOX2
ZMYND8
EID1
TCERG1L
BCLAF3
NIPBL
SIN3A
DHRS7B
ZNF451
IRF2BP1
NOC2L
SND1
RCOR2
KCTD1
MAMSTR
SCAI
CNOT7
LMCD1
HDGF
NRG1
HNRNPU
HSBP1
HSPA1A
DNAJB1
IRF2BP2
MED11
MAP3K10
HSBP1L1
MUC1
NAB1
NAB2
NFKB1
CNOT2
PA2G4
PRKN
PAWR
FOXP3
MED31
GMNN
RLIM
SFMBT1
TDP2
MED15
PIAS4
TAF9B
SUFU
PEX14
PFDN5
PHB1
WNT4
PARP14
MED18
GON4L
BCOR
MED9
AKIRIN2
YY1AP1
SUPT20H
MED29
YEATS2
ATF7IP
RCOR3
PHF12
SFMBT2
NCOA5
TRIB3
PTPN14
ZNF410
NFE4
RB1
RBBP8
CCND1
DPF2
BCORL1
SRSF2
NFKBIZ
SIAH2
SSX1
MED22
TBL1X
BTG1
TDG
TFAP2A
C1QBP
TLE1
TLE2
TLE3
TLE4
TP53BP1
TSG101
HIRA
SF1
BTG2
DDX54
AKIRIN1
SAP30L
TBL1XR1
TLE6
ATF7IP2
HMGA2
TAF15
TRRAP
PARP9
UXT
ZNF541
MED10
FLYWCH1
NR0B2
LCOR
PARP10
AJUBA
CBX4
LMO4
PIR
PIAS1
RUNX1T1
CBFA2T3
URI1
CREG1
SAP30
LIMD1
BTAF1
PIAS2
TBL1Y
LDB2
CBFA2T2
MIDEAS
ZNF764
COPS2
TRIP13
LPXN
CDYL
CIR1
NCOR1
NCOR2
BCLAF1
CASP8AP2
ADH1A
ADH1B
ADH1C
CYP2E1
DHFR
AHCY
ALDH1A1
ALDH2
ALDH1A3
MAT1A
MTHFR
MTR
ELP3
ACSS2
SLC19A1
TYMS
ALDH1A2
SMYD4
H4C16
H3C14
SETD9
H3-3A
H3-3B
H3C15
SET
H3C13
SETD6
H4C9
H3C1
H3C4
H3C6
H3C11
H3C8
H3C12
H3C10
H4C1
H4C4
H4C6
H4C12
H4C11
H4C3
H4C8
H4C2
H4C5
H4C13
H4C7
H3C7
