# Supplementary material for: TLE1 as a key regulator of osimertinib resistance and EMT in lung adenocarcinoma: implications for prognosis and immunotherapy response
Source: Hereditas. 2026 May 28;163:84. doi: 10.1186/s41065-026-00690-x (PMC13425785; doi:10.1186/s41065-026-00690-x)
Supplement: Supplementary file 7 — Supplementary Material 7. Table S3. A list of 3833 genes significantly associated with LUAD prognosis. [file 41065_2026_690_MOESM7_ESM.xlsx]

## Sheet: Sheet1
	beta	HR (95% CI for HR)	wald.test	p.value
GCLC	0.089	1.1 (1-1.2)	4.8	0.028
ENPP4	-0.2	0.82 (0.71-0.94)	8.5	0.0035
CFTR	-0.1	0.9 (0.86-0.95)	14	0.00022
WNT16	-0.095	0.91 (0.84-0.99)	5.2	0.022
CASP10	-0.18	0.83 (0.72-0.97)	5.7	0.017
NDUFAF7	-0.22	0.8 (0.65-0.99)	4.4	0.037
RBM5	-0.22	0.81 (0.68-0.96)	6.1	0.013
MTMR7	-0.12	0.88 (0.81-0.97)	7	0.0082
SARM1	-0.23	0.79 (0.69-0.91)	10	0.0014
AK2	-0.19	0.82 (0.69-0.99)	4.3	0.037
FKBP4	0.22	1.3 (1.1-1.4)	11	0.0011
RBM6	-0.18	0.84 (0.72-0.98)	4.9	0.027
CAMKK1	-0.2	0.82 (0.71-0.95)	7.5	0.0063
ZMYND10	-0.089	0.92 (0.85-0.98)	5.8	0.016
HOXA11	0.064	1.1 (1-1.1)	5.4	0.021
ACSM3	-0.1	0.9 (0.82-1)	3.9	0.047
KMT2E	-0.23	0.79 (0.65-0.96)	5.9	0.015
ITGAL	-0.16	0.85 (0.76-0.95)	8.2	0.0042
PDK2	-0.14	0.87 (0.76-1)	4.1	0.043
ABCC8	-0.09	0.91 (0.86-0.97)	7.7	0.0054
CX3CL1	-0.083	0.92 (0.85-0.99)	4.5	0.034
ETV1	-0.11	0.89 (0.81-0.98)	5.2	0.023
ARHGAP44	-0.12	0.89 (0.8-0.98)	5.4	0.02
ADIPOR2	0.18	1.2 (1-1.4)	4.2	0.041
CEACAM21	-0.14	0.87 (0.78-0.97)	6.6	0.0099
DNAH9	-0.063	0.94 (0.89-0.99)	5.8	0.016
CD79B	-0.13	0.87 (0.8-0.96)	8.8	0.0029
SCN4A	-0.08	0.92 (0.86-0.99)	5.3	0.022
LUC7L	-0.16	0.85 (0.73-0.99)	4.1	0.043
CACNA2D2	-0.11	0.9 (0.85-0.95)	13	0.00028
FMO3	-0.18	0.83 (0.75-0.93)	11	0.00087
DLEC1	-0.1	0.9 (0.83-0.98)	6.5	0.011
AASS	-0.12	0.89 (0.8-0.99)	4.7	0.03
NFIX	-0.12	0.89 (0.8-0.98)	5.1	0.023
RHOBTB2	-0.11	0.9 (0.81-0.99)	4.3	0.038
HEATR5B	-0.2	0.82 (0.69-0.98)	4.9	0.027
REV3L	-0.2	0.82 (0.71-0.95)	7.2	0.0072
TENM1	-0.082	0.92 (0.87-0.98)	7.9	0.0049
MASP2	-0.15	0.86 (0.78-0.96)	7.6	0.0057
FAM76A	-0.32	0.73 (0.59-0.89)	9.2	0.0024
TRAF3IP3	-0.21	0.81 (0.72-0.91)	13	0.00027
HHATL	-0.082	0.92 (0.86-0.99)	5.4	0.02
NCAPD2	0.16	1.2 (1-1.3)	5.4	0.02
IFFO1	-0.13	0.88 (0.78-1)	3.9	0.048
GIPR	-0.094	0.91 (0.83-1)	3.9	0.048
NISCH	-0.16	0.85 (0.73-0.99)	4.2	0.042
SLC6A13	-0.095	0.91 (0.83-1)	4.2	0.041
PRSS3	0.075	1.1 (1-1.1)	7.7	0.0056
BTK	-0.17	0.84 (0.76-0.94)	9.5	0.0021
SCMH1	-0.2	0.82 (0.68-0.99)	4.2	0.041
FYN	-0.16	0.85 (0.74-0.98)	4.9	0.026
CLCN6	-0.2	0.82 (0.7-0.95)	6.5	0.011
ANOS1	-0.16	0.85 (0.78-0.93)	12	0.00047
TTC19	-0.22	0.8 (0.67-0.97)	5.2	0.023
PLAUR	0.14	1.2 (1-1.3)	6	0.014
DCN	-0.11	0.9 (0.81-1)	4	0.044
CEP68	-0.2	0.82 (0.68-0.99)	4.3	0.038
ZBTB32	-0.13	0.88 (0.79-0.99)	4.8	0.028
CD22	-0.13	0.88 (0.8-0.96)	8.6	0.0033
RWDD2A	-0.23	0.8 (0.66-0.96)	5.7	0.017
CLK1	-0.18	0.83 (0.71-0.98)	4.8	0.028
CD6	-0.16	0.85 (0.76-0.95)	7.8	0.0053
TACC3	0.18	1.2 (1.1-1.4)	7.9	0.0049
ACPP	-0.14	0.87 (0.76-0.98)	5	0.025
CCDC88C	-0.18	0.84 (0.73-0.96)	6.5	0.011
CHDH	-0.11	0.89 (0.8-1)	4.1	0.044
CLCA1	-0.16	0.85 (0.76-0.95)	8.9	0.0029
RUFY3	-0.24	0.78 (0.66-0.93)	7.9	0.0049
ATP1A2	-0.086	0.92 (0.85-0.99)	5.2	0.023
ZNF582	-0.19	0.83 (0.71-0.96)	6.6	0.01
VSIG2	-0.096	0.91 (0.86-0.96)	10	0.0013
SNAI2	0.15	1.2 (1-1.3)	7.6	0.0058
CD74	-0.11	0.89 (0.81-0.98)	5.6	0.018
HGF	-0.15	0.86 (0.77-0.95)	9.2	0.0024
NRXN3	-0.12	0.89 (0.82-0.97)	7.2	0.0075
CPS1	0.054	1.1 (1-1.1)	8.8	0.003
C8B	-0.065	0.94 (0.89-0.99)	5.5	0.019
FHL1	-0.099	0.91 (0.83-0.99)	4.4	0.037
GRAMD1B	0.11	1.1 (1-1.2)	6.4	0.012
BIRC3	0.15	1.2 (1-1.3)	7.2	0.0072
DERA	0.18	1.2 (1-1.4)	4.4	0.036
STRAP	0.19	1.2 (1-1.4)	4.9	0.027
DEF6	-0.16	0.85 (0.73-0.99)	4.6	0.033
DEPDC1	0.14	1.1 (1.1-1.3)	9.2	0.0025
CCDC28A	-0.21	0.81 (0.69-0.96)	6.2	0.013
RRAGD	-0.14	0.87 (0.77-0.98)	5.2	0.022
HSD17B6	-0.1	0.9 (0.84-0.97)	6.8	0.009
KCNG1	0.1	1.1 (1-1.2)	7.6	0.0058
PRKCH	-0.22	0.8 (0.67-0.96)	5.7	0.017
ARNTL2	0.19	1.2 (1.1-1.3)	15	0.00011
MUSK	-0.15	0.86 (0.79-0.94)	11	0.00074
FAM13B	-0.26	0.77 (0.65-0.91)	9.5	0.0021
ARID4A	-0.21	0.81 (0.68-0.97)	5	0.025
ASTE1	-0.21	0.81 (0.66-1)	4	0.047
MYOC	-0.11	0.89 (0.82-0.98)	6.2	0.013
DEPDC1B	0.17	1.2 (1.1-1.3)	11	0.00071
MYOM2	-0.12	0.89 (0.81-0.98)	5.2	0.022
OTC	-0.12	0.88 (0.8-0.98)	5.5	0.019
SLC18A1	-0.14	0.87 (0.79-0.96)	7.9	0.005
MRI1	-0.17	0.85 (0.72-0.99)	4.2	0.04
HOXC8	0.066	1.1 (1-1.1)	4.3	0.038
DNAH5	-0.13	0.88 (0.81-0.96)	8.4	0.0037
C6	-0.088	0.92 (0.87-0.97)	9.2	0.0024
SPDL1	0.2	1.2 (1-1.4)	6.5	0.011
INPP4A	-0.2	0.82 (0.68-0.99)	4.1	0.043
RAB27B	0.097	1.1 (1-1.2)	4.3	0.037
MYO16	-0.088	0.92 (0.84-1)	3.9	0.047
SPATA7	-0.25	0.78 (0.64-0.95)	6.1	0.013
TG	-0.11	0.9 (0.81-0.99)	4.7	0.031
BARX2	0.071	1.1 (1-1.1)	4.6	0.032
ZIC2	0.07	1.1 (1-1.1)	8	0.0047
LCP2	-0.13	0.88 (0.78-1)	4	0.044
ADRB1	-0.11	0.9 (0.84-0.96)	9.7	0.0018
GUCA2B	0.1	1.1 (1-1.2)	9.8	0.0018
DSG2	0.21	1.2 (1.1-1.4)	12	0.00064
GPM6B	-0.12	0.89 (0.79-0.99)	4.5	0.034
PREX2	-0.12	0.89 (0.8-0.98)	5.6	0.018
WDR37	-0.24	0.79 (0.66-0.95)	6.3	0.012
FAM214A	-0.23	0.79 (0.67-0.94)	7.6	0.006
DTNBP1	-0.27	0.76 (0.62-0.93)	7.2	0.0075
ANO2	-0.11	0.89 (0.81-0.99)	4.8	0.029
FAM184B	-0.12	0.89 (0.8-0.99)	4.7	0.031
ROS1	-0.067	0.94 (0.88-0.99)	4.9	0.026
RRM2B	-0.19	0.83 (0.71-0.97)	5.2	0.022
TNFRSF17	-0.11	0.89 (0.83-0.96)	8.6	0.0034
VPS13D	-0.17	0.84 (0.73-0.98)	4.9	0.026
COL9A2	-0.09	0.91 (0.84-0.99)	4.9	0.027
KITLG	-0.16	0.85 (0.75-0.96)	6.9	0.0086
PER3	-0.13	0.88 (0.79-0.97)	6.5	0.011
PTGER3	-0.089	0.91 (0.84-0.99)	4.7	0.03
BCAR1	0.18	1.2 (1-1.4)	5	0.025
HERPUD1	-0.3	0.74 (0.62-0.88)	11	0.001
RAD51	0.17	1.2 (1.1-1.3)	8.9	0.0029
POLQ	0.1	1.1 (1-1.2)	4.6	0.033
FNIP2	-0.18	0.83 (0.74-0.94)	8.6	0.0034
FOXN3	-0.16	0.85 (0.72-1)	4	0.044
NRIP2	-0.21	0.81 (0.7-0.95)	6.5	0.011
LAMA3	0.09	1.1 (1-1.2)	5.5	0.019
ANAPC4	-0.23	0.8 (0.66-0.97)	5.4	0.02
KCNQ1	-0.094	0.91 (0.84-0.99)	5.2	0.023
ENTPD2	0.082	1.1 (1-1.2)	4.7	0.029
LY75	-0.15	0.86 (0.75-0.98)	5.4	0.02
OPN3	0.14	1.2 (1-1.3)	7.8	0.0053
SDCCAG8	-0.24	0.79 (0.64-0.97)	5.1	0.023
PTPRN	0.058	1.1 (1-1.1)	4.6	0.031
PLEKHH1	0.095	1.1 (1-1.2)	5	0.025
KCNH2	-0.081	0.92 (0.86-0.99)	5.5	0.019
KMT2C	-0.17	0.84 (0.72-0.98)	5.2	0.023
ITIH4	-0.13	0.88 (0.79-0.97)	6.6	0.01
ITIH1	-0.11	0.89 (0.8-0.99)	4.2	0.04
MSH4	-0.12	0.89 (0.8-0.99)	4.6	0.031
LAMC2	0.15	1.2 (1.1-1.3)	11	0.00082
RASGRF1	-0.095	0.91 (0.85-0.97)	7.8	0.0052
STYK1	0.15	1.2 (1-1.3)	7.2	0.0073
COL11A1	0.054	1.1 (1-1.1)	4.6	0.032
MPC1	-0.24	0.79 (0.66-0.94)	6.8	0.009
EPN1	0.19	1.2 (1-1.4)	4.4	0.037
ZNF275	-0.17	0.84 (0.71-1)	4	0.047
GPC1	0.14	1.2 (1-1.3)	6.3	0.012
LIMCH1	-0.16	0.85 (0.75-0.96)	6.8	0.0091
TSPAN32	-0.17	0.84 (0.76-0.93)	11	0.0011
ST3GAL6	-0.2	0.82 (0.72-0.93)	9.2	0.0024
SUGP2	-0.17	0.84 (0.72-0.98)	4.9	0.027
SNCAIP	-0.14	0.87 (0.78-0.97)	6	0.015
MCM10	0.12	1.1 (1-1.2)	7.2	0.0075
ANKRD44	-0.21	0.81 (0.71-0.92)	11	0.00087
TLE2	-0.13	0.88 (0.79-0.98)	5	0.025
ZMYND12	-0.16	0.85 (0.76-0.95)	7.8	0.0054
NGEF	0.12	1.1 (1-1.2)	9	0.0026
ASPM	0.16	1.2 (1.1-1.3)	11	0.001
CD84	-0.12	0.89 (0.81-0.98)	5.5	0.019
CLDN18	-0.05	0.95 (0.91-0.99)	5.7	0.017
FGFR2	-0.12	0.89 (0.81-0.97)	6.7	0.0099
MSANTD3	0.23	1.3 (1.1-1.5)	6.2	0.013
ATG2B	-0.17	0.84 (0.71-0.99)	4.1	0.042
PFKP	0.18	1.2 (1.1-1.3)	9.9	0.0017
CACNB1	-0.18	0.84 (0.75-0.93)	10	0.0012
PKM	0.19	1.2 (1-1.4)	5.2	0.022
PRKCZ	-0.18	0.84 (0.74-0.95)	7.4	0.0063
INPP5A	-0.2	0.82 (0.69-0.98)	4.6	0.031
PRR11	0.16	1.2 (1.1-1.3)	8.8	0.003
RASGRP2	-0.18	0.84 (0.75-0.94)	9.5	0.002
IFT80	-0.17	0.85 (0.72-0.99)	4.5	0.035
PITX1	0.073	1.1 (1-1.1)	6.4	0.012
ADGRF5	-0.15	0.86 (0.8-0.94)	12	0.00056
GAL	0.073	1.1 (1-1.1)	7.9	0.005
CLEC2D	-0.21	0.81 (0.71-0.92)	9.6	0.002
MAOB	-0.12	0.89 (0.81-0.97)	6.8	0.0093
RORA	-0.16	0.85 (0.75-0.97)	6.3	0.012
NEDD4	0.15	1.2 (1-1.4)	4.1	0.043
FGF10	-0.083	0.92 (0.85-0.99)	4.4	0.036
FSTL3	0.15	1.2 (1-1.3)	7.8	0.0051
CNGB1	-0.095	0.91 (0.85-0.98)	6.6	0.01
TESK2	-0.24	0.79 (0.67-0.93)	8.2	0.0043
MAP4K4	0.18	1.2 (1-1.4)	5.8	0.016
MGAT4A	-0.17	0.85 (0.73-0.98)	5	0.025
ING3	-0.2	0.82 (0.68-0.99)	4.3	0.037
ACTN1	0.15	1.2 (1-1.3)	4.2	0.041
ACAP1	-0.19	0.82 (0.73-0.93)	9.5	0.0021
PVR	0.2	1.2 (1-1.4)	6.4	0.011
ST6GAL1	-0.14	0.87 (0.76-0.99)	4.6	0.031
GLI2	0.13	1.1 (1-1.3)	4.8	0.028
PPP2R2C	0.055	1.1 (1-1.1)	5.8	0.016
CDHR2	0.084	1.1 (1-1.2)	7.1	0.0078
SNCB	0.1	1.1 (1-1.2)	4.3	0.038
SCARF1	-0.16	0.86 (0.75-0.97)	5.8	0.016
TUBE1	-0.19	0.83 (0.69-0.99)	4.3	0.038
GTSE1	0.17	1.2 (1.1-1.3)	11	0.001
SEMA3C	0.13	1.1 (1-1.3)	5.8	0.016
ACAT1	-0.2	0.82 (0.7-0.96)	5.9	0.015
FOSL2	0.14	1.2 (1-1.3)	4.2	0.041
FSCN1	0.17	1.2 (1.1-1.3)	12	0.00042
WDR62	0.1	1.1 (1-1.2)	4.1	0.043
SEC31B	-0.11	0.9 (0.81-0.99)	4.7	0.03
ARHGAP15	-0.21	0.81 (0.71-0.92)	10	0.0012
MCM6	0.15	1.2 (1-1.3)	4.3	0.038
FMO4	-0.19	0.83 (0.73-0.94)	8	0.0048
RGS11	-0.12	0.88 (0.81-0.97)	6.7	0.0098
PLXNA2	-0.11	0.9 (0.81-1)	4.2	0.041
SPAG5	0.15	1.2 (1-1.3)	7.7	0.0056
ANKRD13A	-0.23	0.8 (0.67-0.95)	6.4	0.012
ICAM3	-0.16	0.85 (0.77-0.94)	9.6	0.002
GPC4	-0.15	0.86 (0.78-0.95)	8.8	0.003
CAMSAP3	-0.12	0.89 (0.79-1)	3.9	0.048
RAP1GAP	-0.097	0.91 (0.84-0.98)	6	0.014
CTTNBP2	-0.11	0.9 (0.82-0.98)	5.5	0.019
UBE2T	0.13	1.1 (1-1.3)	5.2	0.023
PPP1R12B	-0.13	0.88 (0.78-1)	4.2	0.041
ACTN2	-0.12	0.89 (0.81-0.97)	6.6	0.01
NAALAD2	-0.13	0.87 (0.77-0.99)	4.5	0.035
FKBP6	-0.14	0.87 (0.78-0.98)	5.7	0.017
ITGA8	-0.12	0.88 (0.81-0.97)	6.7	0.0098
MCCC1	-0.15	0.86 (0.74-1)	4.1	0.043
LAMP3	-0.087	0.92 (0.84-1)	4	0.044
HOXA9	0.11	1.1 (1-1.2)	8.1	0.0045
MLLT10	-0.21	0.81 (0.67-0.98)	4.8	0.029
P2RY10	-0.13	0.88 (0.8-0.97)	6.8	0.009
PCM1	-0.18	0.84 (0.72-0.98)	4.9	0.026
TNRC6C	-0.16	0.85 (0.74-0.97)	5.7	0.017
PKD2L2	-0.12	0.88 (0.79-0.99)	4.4	0.036
BPIFB2	-0.04	0.96 (0.92-1)	4	0.046
CLUL1	-0.14	0.87 (0.8-0.94)	13	0.00036
CDH17	0.085	1.1 (1-1.1)	11	0.00082
TNS1	-0.14	0.87 (0.78-0.97)	5.9	0.015
CDC14A	-0.17	0.84 (0.73-0.97)	6	0.014
OPHN1	-0.16	0.85 (0.75-0.96)	6.7	0.0098
RFX3	-0.17	0.84 (0.74-0.96)	6.3	0.012
SESN1	-0.19	0.83 (0.71-0.97)	5.5	0.019
IGSF9B	-0.077	0.93 (0.87-0.99)	5	0.026
CROCCP3	-0.16	0.85 (0.76-0.95)	7.8	0.0052
NDC80	0.17	1.2 (1.1-1.3)	11	0.00091
MAGI3	-0.15	0.86 (0.76-0.98)	5.3	0.021
COL4A4	-0.13	0.88 (0.81-0.96)	8.2	0.0041
ARG2	-0.11	0.89 (0.8-1)	4.2	0.041
MEF2C	-0.16	0.85 (0.75-0.97)	5.7	0.017
PTPRC	-0.15	0.86 (0.77-0.95)	8.6	0.0033
STK17B	-0.27	0.77 (0.65-0.9)	10	0.0014
ZNF506	-0.29	0.75 (0.64-0.87)	14	0.00019
SMARCD3	-0.17	0.84 (0.74-0.95)	7.6	0.0058
BZW1	0.21	1.2 (1-1.5)	5.6	0.018
C1QTNF3	-0.1	0.9 (0.81-1)	3.9	0.048
COL19A1	-0.14	0.87 (0.8-0.95)	9.2	0.0024
COBLL1	-0.16	0.85 (0.74-0.98)	5	0.025
DOPEY1	-0.26	0.77 (0.66-0.89)	11	0.00072
BCKDHB	-0.18	0.84 (0.7-1)	3.9	0.047
RRAGB	-0.21	0.81 (0.67-0.98)	4.6	0.032
CYLD	-0.21	0.81 (0.68-0.96)	6.1	0.013
ZNF671	-0.18	0.83 (0.73-0.95)	7.1	0.0076
ZNF586	-0.22	0.8 (0.67-0.96)	5.9	0.015
SMAP2	-0.21	0.81 (0.68-0.97)	5.3	0.021
GCKR	0.079	1.1 (1-1.2)	4.3	0.038
MAPRE3	-0.18	0.84 (0.74-0.95)	8	0.0047
FCN1	-0.093	0.91 (0.84-0.99)	5	0.026
MECOM	-0.12	0.89 (0.8-0.98)	5.2	0.022
WDR47	-0.2	0.82 (0.69-0.97)	5.1	0.024
ABCB1	-0.14	0.87 (0.77-0.98)	5.4	0.02
ORC1	0.13	1.1 (1-1.3)	6.1	0.013
RAD54L	0.1	1.1 (1-1.2)	4.2	0.04
B4GALT1	0.22	1.2 (1.1-1.5)	6.6	0.01
AQP6	-0.097	0.91 (0.85-0.97)	7.5	0.0063
NME8	-0.16	0.85 (0.76-0.95)	7.5	0.0062
ERO1B	-0.18	0.83 (0.76-0.92)	14	0.00019
TMPRSS11E	0.051	1.1 (1-1.1)	4.3	0.037
PGS1	-0.24	0.79 (0.66-0.94)	7	0.0083
NID2	0.12	1.1 (1-1.3)	5.6	0.018
AURKA	0.16	1.2 (1-1.3)	8	0.0046
CASS4	-0.17	0.84 (0.75-0.94)	9.6	0.002
ASAP3	-0.19	0.83 (0.73-0.94)	8.7	0.0032
TPX2	0.17	1.2 (1.1-1.3)	13	0.00034
C3orf18	-0.22	0.8 (0.69-0.92)	9.4	0.0021
PPP1R13B	-0.25	0.78 (0.68-0.89)	13	0.00034
SMOX	0.17	1.2 (1.1-1.3)	10	0.0016
C20orf194	-0.2	0.82 (0.7-0.95)	6.5	0.011
LZTS3	-0.12	0.89 (0.8-0.99)	4.6	0.032
P2RX7	-0.11	0.89 (0.8-0.99)	4.5	0.034
DZANK1	-0.15	0.86 (0.74-0.99)	4.1	0.042
PXN	0.19	1.2 (1-1.4)	4.9	0.026
SIRT4	-0.18	0.84 (0.72-0.97)	5.4	0.02
PEBP1	-0.17	0.84 (0.73-0.97)	5.4	0.02
CDIP1	-0.16	0.85 (0.74-0.97)	5.5	0.019
BIRC5	0.14	1.2 (1.1-1.3)	9	0.0027
RGS1	-0.11	0.89 (0.81-0.99)	5	0.025
KIF4A	0.16	1.2 (1.1-1.3)	11	0.00091
NLRC4	-0.17	0.85 (0.74-0.97)	6	0.015
LAMB1	0.18	1.2 (1-1.4)	7	0.0082
IL5RA	-0.098	0.91 (0.84-0.98)	6.5	0.011
ABCC6	-0.15	0.86 (0.78-0.95)	8.4	0.0038
RAPGEF4	-0.13	0.87 (0.77-1)	3.9	0.049
SEL1L3	-0.16	0.85 (0.73-0.99)	4.3	0.039
MYO15A	-0.13	0.88 (0.78-0.99)	4.7	0.03
NLRP1	-0.21	0.81 (0.72-0.92)	12	0.00062
CPA1	-0.17	0.84 (0.73-0.96)	6.1	0.014
CMA1	-0.12	0.89 (0.81-0.97)	6.5	0.011
JPH4	-0.12	0.89 (0.8-0.99)	5	0.025
CEBPE	-0.11	0.89 (0.8-1)	4.1	0.043
SLC7A8	-0.11	0.89 (0.81-0.99)	5.1	0.024
OSGEP	-0.21	0.81 (0.67-0.97)	5.3	0.022
CAPN3	-0.14	0.87 (0.8-0.95)	9.4	0.0022
TEKT2	-0.069	0.93 (0.88-0.99)	4.5	0.033
CLSPN	0.12	1.1 (1-1.2)	5.8	0.016
DPYSL2	-0.22	0.81 (0.71-0.91)	12	0.00058
CDC45	0.13	1.1 (1-1.2)	6.8	0.0089
ADA2	-0.16	0.85 (0.76-0.95)	7.8	0.0053
CDC6	0.14	1.2 (1-1.3)	8	0.0046
UPRT	-0.23	0.8 (0.66-0.96)	5.5	0.019
FMO2	-0.15	0.86 (0.78-0.94)	11	0.00088
MAP3K1	-0.2	0.81 (0.69-0.96)	5.7	0.017
PDE6C	-0.14	0.87 (0.78-0.97)	6.5	0.011
IKZF5	-0.24	0.78 (0.65-0.95)	6.1	0.014
BLNK	-0.17	0.84 (0.73-0.97)	5.8	0.016
TDRD1	-0.071	0.93 (0.87-0.99)	4.9	0.027
CRTAC1	-0.095	0.91 (0.86-0.96)	10	0.0012
IL11	0.1	1.1 (1-1.2)	6	0.015
TPSD1	-0.064	0.94 (0.89-0.99)	4.9	0.027
TREM2	-0.093	0.91 (0.83-1)	4	0.044
KCNK16	-0.13	0.88 (0.8-0.96)	7.3	0.0068
PGC	-0.054	0.95 (0.92-0.98)	9.7	0.0018
EFHC1	-0.19	0.82 (0.72-0.94)	8.4	0.0037
ZNF184	-0.19	0.83 (0.68-1)	3.9	0.047
SYDE2	-0.19	0.83 (0.73-0.94)	9.2	0.0024
HSD17B7P2	-0.16	0.85 (0.75-0.96)	6.5	0.011
MAST3	-0.18	0.84 (0.71-0.98)	4.8	0.028
CATSPERG	-0.18	0.83 (0.73-0.95)	7.8	0.0052
EFNA2	0.085	1.1 (1-1.2)	6.6	0.01
CIRBP	-0.21	0.81 (0.7-0.95)	6.9	0.0088
IGFALS	-0.13	0.88 (0.82-0.95)	10	0.0012
MISP	0.094	1.1 (1-1.2)	3.9	0.049
HCN2	0.13	1.1 (1-1.2)	8.3	0.004
IZUMO4	-0.14	0.87 (0.79-0.96)	7.5	0.0062
MADCAM1	-0.13	0.88 (0.78-0.98)	5.1	0.024
ARVCF	-0.14	0.87 (0.77-0.97)	5.9	0.015
SERPIND1	-0.077	0.93 (0.88-0.97)	9	0.0026
DERL3	-0.11	0.89 (0.81-0.99)	4.8	0.028
DDTL	-0.14	0.87 (0.76-1)	3.9	0.049
SUSD2	-0.089	0.91 (0.86-0.97)	8.7	0.0032
SEC14L3	-0.1	0.9 (0.84-0.97)	7.8	0.0052
UPB1	-0.11	0.89 (0.81-0.98)	5.1	0.023
YPEL1	-0.19	0.82 (0.72-0.94)	8.5	0.0035
CYTH4	-0.13	0.88 (0.78-0.99)	4.5	0.034
MFNG	-0.14	0.87 (0.76-1)	4	0.045
LRP5L	-0.17	0.85 (0.75-0.95)	7.5	0.0061
GRK3	-0.18	0.84 (0.73-0.96)	6.6	0.01
PLA2G3	-0.085	0.92 (0.87-0.97)	8.8	0.003
SEZ6L	-0.1	0.9 (0.83-0.98)	5.9	0.015
PIK3IP1	-0.18	0.83 (0.72-0.96)	6.2	0.013
TTC28	-0.16	0.85 (0.74-0.98)	4.9	0.027
CENPM	0.17	1.2 (1.1-1.3)	8.6	0.0033
SLC5A4	-0.11	0.9 (0.81-0.99)	4.2	0.04
CYP2D6	-0.12	0.89 (0.81-0.97)	7.5	0.0063
RAB36	-0.11	0.89 (0.8-0.99)	4.5	0.033
CHKB	-0.15	0.86 (0.76-0.98)	5.3	0.022
MCM5	0.19	1.2 (1-1.4)	6.2	0.013
APOBEC3H	-0.12	0.88 (0.8-0.98)	5.3	0.021
TTLL12	0.15	1.2 (1-1.3)	4.6	0.031
CBX7	-0.2	0.82 (0.72-0.94)	8.4	0.0038
PDGFB	0.13	1.1 (1-1.3)	4.4	0.037
APOL1	0.15	1.2 (1-1.3)	6.9	0.0086
GRAP2	-0.19	0.83 (0.74-0.93)	10	0.0014
CSF2RB	-0.12	0.88 (0.79-0.98)	5	0.025
CHADL	-0.14	0.87 (0.78-0.96)	6.9	0.0085
KCNK10	-0.077	0.93 (0.86-1)	4	0.044
CTSG	-0.084	0.92 (0.86-0.98)	6.2	0.012
POLE2	0.12	1.1 (1-1.3)	4	0.044
PYGL	0.12	1.1 (1-1.3)	3.9	0.048
GNPNAT1	0.29	1.3 (1.1-1.6)	13	0.00026
CDKN3	0.19	1.2 (1.1-1.3)	13	0.00025
CNIH1	0.19	1.2 (1-1.4)	4.6	0.032
ASB2	-0.19	0.82 (0.74-0.92)	12	0.00062
SLC8A3	-0.11	0.9 (0.82-0.98)	5.4	0.02
MTHFD1	0.2	1.2 (1-1.5)	4.6	0.033
TCL1A	-0.07	0.93 (0.87-1)	4.2	0.04
PAPLN	-0.16	0.85 (0.76-0.96)	6.9	0.0088
RPS6KA5	-0.21	0.81 (0.7-0.94)	8.3	0.004
CPNE6	-0.12	0.89 (0.8-0.98)	5.5	0.019
MYBL2	0.1	1.1 (1-1.2)	6.8	0.0092
HNF4A	0.051	1.1 (1-1.1)	4.5	0.033
PABPC1L	-0.12	0.89 (0.81-0.97)	6.5	0.011
CTSZ	-0.15	0.86 (0.75-0.99)	4.4	0.035
TUBB1	-0.15	0.86 (0.77-0.96)	7.7	0.0055
SLCO4A1	0.11	1.1 (1-1.2)	7.3	0.0068
RASSF2	-0.15	0.86 (0.76-0.97)	6.4	0.012
SLC52A3	0.11	1.1 (1-1.2)	4.8	0.029
FERMT1	0.11	1.1 (1-1.2)	4.7	0.031
MROH8	-0.26	0.77 (0.66-0.9)	11	0.00089
JAG1	0.17	1.2 (1-1.3)	6.9	0.0086
PXMP4	-0.16	0.85 (0.77-0.94)	10	0.0013
WFDC2	-0.1	0.9 (0.84-0.97)	7.9	0.0049
PPP1R16B	-0.13	0.88 (0.79-0.98)	5.3	0.021
FAM83D	0.14	1.2 (1-1.3)	7.7	0.0056
EPPIN	-0.11	0.89 (0.82-0.97)	7.1	0.0075
TNNC2	-0.098	0.91 (0.85-0.97)	9.5	0.0021
ZNF516	-0.15	0.86 (0.76-0.98)	4.8	0.028
ST8SIA5	-0.091	0.91 (0.84-1)	4.1	0.042
RNF125	-0.15	0.86 (0.74-0.99)	4.5	0.034
ATG4A	-0.21	0.81 (0.67-0.99)	4.3	0.037
TLR8	-0.088	0.92 (0.84-1)	3.9	0.047
CHRDL1	-0.1	0.9 (0.85-0.97)	9	0.0026
GLRA2	0.17	1.2 (1-1.4)	4.8	0.029
SYP	-0.13	0.88 (0.79-0.97)	6.2	0.013
LUZP4	-0.26	0.77 (0.62-0.98)	4.7	0.03
RENBP	-0.12	0.88 (0.79-0.99)	4.9	0.027
MTMR8	-0.18	0.83 (0.74-0.93)	9.7	0.0019
PIM2	-0.17	0.85 (0.75-0.96)	6.6	0.01
RS1	-0.13	0.88 (0.8-0.96)	8.2	0.0041
GATA1	-0.13	0.88 (0.79-0.98)	5.5	0.019
SMS	0.23	1.3 (1.1-1.5)	7.7	0.0055
CD99L2	-0.16	0.86 (0.74-0.99)	4.6	0.032
ZDHHC15	-0.13	0.88 (0.81-0.96)	8	0.0046
CENPI	0.11	1.1 (1-1.2)	4.2	0.04
DRP2	0.12	1.1 (1-1.2)	9.2	0.0025
BEX4	-0.22	0.81 (0.72-0.91)	13	0.00029
RUBCNL	-0.16	0.85 (0.76-0.94)	9	0.0028
FGF14	-0.11	0.89 (0.81-0.98)	5.4	0.02
CDADC1	-0.25	0.78 (0.63-0.96)	5.3	0.022
KLF5	0.13	1.1 (1-1.3)	4.3	0.037
SGCG	-0.11	0.9 (0.82-0.99)	5.1	0.024
CORO1A	-0.13	0.88 (0.79-0.98)	5.1	0.023
PHKB	-0.18	0.83 (0.7-0.99)	4.3	0.039
CCL17	-0.072	0.93 (0.87-0.99)	4.5	0.034
ZNF821	-0.2	0.82 (0.69-0.97)	5.1	0.023
MLYCD	-0.22	0.8 (0.67-0.96)	6	0.014
HSDL1	-0.26	0.77 (0.65-0.92)	8.2	0.0043
WFDC1	-0.1	0.9 (0.82-1)	3.9	0.049
SLC7A5	0.11	1.1 (1-1.2)	4.8	0.029
CRYM	-0.055	0.95 (0.9-1)	4	0.047
GGA2	-0.31	0.73 (0.61-0.89)	10	0.0013
SALL1	0.048	1 (1-1.1)	4	0.045
RRN3P2	-0.15	0.86 (0.76-0.98)	5.3	0.021
RBL2	-0.19	0.83 (0.71-0.97)	5.2	0.023
KAT8	-0.21	0.81 (0.67-0.98)	4.6	0.032
IL21R	-0.11	0.9 (0.81-0.99)	4.2	0.039
HERC1	-0.22	0.8 (0.69-0.94)	7.4	0.0065
ACSBG1	-0.12	0.89 (0.81-0.98)	5.8	0.016
CEMIP	0.083	1.1 (1-1.2)	4.5	0.035
ATP8B4	-0.13	0.88 (0.78-0.98)	5.5	0.019
OIP5	0.19	1.2 (1.1-1.4)	12	0.00041
MYEF2	-0.13	0.88 (0.8-0.98)	5.7	0.017
SGK3	-0.25	0.78 (0.64-0.94)	6.7	0.0097
ZDHHC2	-0.15	0.86 (0.76-0.97)	5.9	0.015
FZD3	-0.14	0.87 (0.77-0.98)	5.1	0.023
RIPK2	0.2	1.2 (1.1-1.4)	6.8	0.0091
TRPA1	0.099	1.1 (1-1.2)	7.1	0.0076
UBE2W	-0.2	0.82 (0.69-0.97)	5.2	0.023
IKBKB	-0.18	0.84 (0.72-0.98)	5.2	0.023
NCALD	-0.2	0.82 (0.73-0.92)	12	0.00049
ANXA13	0.079	1.1 (1-1.1)	6.5	0.011
MCM4	0.16	1.2 (1-1.3)	6.8	0.0092
ASAH1	-0.18	0.83 (0.71-0.97)	5.6	0.018
DHDH	-0.11	0.9 (0.82-0.98)	5.7	0.017
MAP4K1	-0.16	0.85 (0.76-0.96)	7	0.0083
KCNA7	0.11	1.1 (1-1.2)	5.4	0.02
FCGRT	-0.16	0.85 (0.75-0.97)	5.9	0.015
PPP1R13L	0.16	1.2 (1-1.4)	5.4	0.02
CD37	-0.13	0.88 (0.79-0.98)	5.5	0.019
AMH	0.067	1.1 (1-1.1)	4	0.046
FCER2	-0.13	0.88 (0.82-0.95)	12	0.00058
LILRB1	-0.12	0.89 (0.8-0.99)	4.5	0.034
ASF1B	0.14	1.2 (1-1.3)	6.1	0.014
TNNT1	0.067	1.1 (1-1.1)	6.9	0.0086
RASAL3	-0.15	0.86 (0.77-0.97)	6	0.014
ZNF419	-0.2	0.81 (0.68-0.98)	4.7	0.03
CASP14	0.072	1.1 (1-1.1)	9.8	0.0017
SLC1A6	0.079	1.1 (1-1.2)	4.5	0.034
CCNE1	0.11	1.1 (1-1.2)	5.7	0.017
GPI	0.21	1.2 (1-1.4)	6.5	0.011
NUMBL	0.15	1.2 (1-1.3)	3.9	0.049
ZFR2	-0.064	0.94 (0.88-1)	4	0.044
PLIN3	0.19	1.2 (1-1.4)	6.7	0.0095
SIGLEC8	-0.095	0.91 (0.84-0.99)	4.8	0.029
CD79A	-0.12	0.89 (0.82-0.96)	9.8	0.0017
ICAM5	-0.085	0.92 (0.85-0.99)	4.9	0.027
CD33	-0.11	0.9 (0.81-1)	4	0.045
SYNGR4	0.078	1.1 (1-1.2)	4.1	0.042
CCDC114	-0.086	0.92 (0.85-0.99)	4.7	0.031
CARD8	-0.19	0.82 (0.68-0.99)	4.1	0.042
ZNF175	-0.18	0.84 (0.72-0.97)	5.2	0.022
DBP	-0.18	0.83 (0.72-0.96)	6.4	0.011
CAPS	-0.12	0.88 (0.81-0.96)	8	0.0046
GCDH	-0.17	0.84 (0.72-0.99)	4.4	0.037
UPK1A	0.093	1.1 (1-1.2)	6.2	0.012
ZNF14	-0.35	0.7 (0.59-0.84)	15	0.00013
PBX4	-0.18	0.84 (0.73-0.96)	7	0.0084
GSK3A	0.19	1.2 (1-1.5)	4.2	0.039
ZNF85	-0.16	0.85 (0.74-0.97)	5.7	0.017
ETHE1	0.16	1.2 (1-1.4)	4.5	0.034
PIK3CG	-0.15	0.86 (0.78-0.95)	8.8	0.003
SP4	-0.16	0.85 (0.73-0.99)	4.5	0.033
WDR91	-0.21	0.81 (0.7-0.94)	8.1	0.0043
ATP6V0A4	-0.058	0.94 (0.89-1)	3.9	0.049
HOXA1	0.085	1.1 (1-1.2)	4.7	0.031
HOXA13	0.081	1.1 (1-1.1)	8.5	0.0036
CPED1	-0.13	0.88 (0.79-0.97)	6.3	0.012
EVX1	0.09	1.1 (1-1.2)	6.4	0.011
NOD1	-0.21	0.81 (0.7-0.94)	8.2	0.0043
CRHR2	-0.11	0.89 (0.83-0.97)	7.8	0.0053
PTPRZ1	-0.058	0.94 (0.9-0.99)	4.6	0.032
SERPINE1	0.1	1.1 (1-1.2)	4.4	0.036
MOGAT3	0.11	1.1 (1-1.2)	4.3	0.039
GLCCI1	-0.18	0.83 (0.74-0.93)	9.8	0.0018
ZNF862	-0.17	0.84 (0.73-0.98)	5	0.025
PRKAG2	-0.23	0.8 (0.65-0.98)	4.6	0.031
SPATA6L	-0.16	0.85 (0.76-0.95)	8.1	0.0045
LHX2	0.075	1.1 (1-1.2)	4.6	0.032
CNTNAP3	0.1	1.1 (1-1.2)	6.5	0.011
PRUNE2	-0.093	0.91 (0.83-1)	4.1	0.044
OGN	-0.092	0.91 (0.85-0.98)	7.2	0.0072
AMBP	-0.066	0.94 (0.89-0.99)	6	0.014
AKNA	-0.2	0.82 (0.7-0.94)	7.6	0.0058
TNFSF8	-0.16	0.85 (0.77-0.95)	8	0.0047
CDC37L1	-0.22	0.81 (0.66-0.99)	4.2	0.04
KDM4C	-0.25	0.78 (0.64-0.94)	6.6	0.01
DOCK8	-0.15	0.86 (0.76-0.98)	5.5	0.019
KANK1	-0.2	0.82 (0.7-0.95)	6.8	0.0093
TYRP1	-0.13	0.88 (0.81-0.95)	11	0.0011
PTGDS	-0.12	0.89 (0.82-0.96)	8.1	0.0045
RASSF4	-0.16	0.85 (0.75-0.97)	5.8	0.016
ERLIN1	0.21	1.2 (1-1.5)	5	0.025
TRDMT1	-0.25	0.78 (0.67-0.91)	10	0.0014
CPEB3	-0.27	0.76 (0.63-0.92)	8.3	0.0039
EDRF1	-0.19	0.82 (0.69-0.98)	4.7	0.03
MAP3K8	-0.24	0.78 (0.67-0.92)	9	0.0027
UBE2S	0.18	1.2 (1.1-1.3)	9.2	0.0024
FBXL20	-0.19	0.83 (0.69-0.99)	4.2	0.04
ASPA	-0.12	0.89 (0.8-0.98)	5.8	0.016
SEPT4	-0.18	0.84 (0.73-0.97)	6	0.015
DHX40	-0.19	0.83 (0.69-0.99)	4.2	0.039
ENO3	-0.085	0.92 (0.85-0.99)	4.6	0.032
SLC6A4	-0.079	0.92 (0.86-0.99)	5.2	0.023
EZH1	-0.2	0.82 (0.69-0.98)	4.7	0.029
FAM20A	-0.11	0.89 (0.8-0.99)	4.4	0.035
WSB1	-0.16	0.85 (0.75-0.96)	7.1	0.0078
RCVRN	-0.17	0.85 (0.75-0.96)	7	0.0081
ODAM	-0.098	0.91 (0.84-0.98)	6.5	0.011
PF4V1	-0.092	0.91 (0.84-0.99)	4.5	0.034
ZNF330	-0.19	0.83 (0.7-0.99)	4.4	0.035
IL2	-0.16	0.85 (0.75-0.96)	7.4	0.0067
ANXA10	0.066	1.1 (1-1.1)	8.7	0.0032
TRIM2	-0.15	0.86 (0.77-0.95)	7.9	0.005
NEIL3	0.14	1.1 (1.1-1.2)	12	0.00061
CLNK	-0.15	0.86 (0.78-0.95)	8.1	0.0043
SNX25	-0.14	0.87 (0.76-1)	4	0.046
LRP2BP	-0.22	0.8 (0.71-0.91)	12	0.00046
NCAPG	0.15	1.2 (1.1-1.3)	10	0.0015
HTATIP2	0.16	1.2 (1-1.4)	4.7	0.03
CCDC34	0.16	1.2 (1-1.3)	5.6	0.018
FNBP4	-0.18	0.84 (0.71-0.99)	4.3	0.038
TECTA	-0.15	0.86 (0.77-0.97)	6	0.014
CRTAM	-0.14	0.87 (0.79-0.97)	6.5	0.011
P2RX3	-0.13	0.87 (0.79-0.97)	7	0.0082
LPXN	-0.19	0.83 (0.71-0.96)	6	0.014
ST3GAL4	0.14	1.2 (1-1.3)	4.7	0.03
FOLR1	-0.068	0.93 (0.88-0.99)	5.6	0.018
APOC3	0.12	1.1 (1-1.2)	7.1	0.0077
IL10RA	-0.14	0.87 (0.77-0.97)	5.8	0.016
UPK2	0.076	1.1 (1-1.2)	4.1	0.042
KIAA1549L	0.088	1.1 (1-1.2)	4.8	0.029
SLC1A2	-0.11	0.9 (0.82-0.98)	6	0.014
CD5	-0.18	0.83 (0.75-0.93)	11	0.00079
ACCS	-0.14	0.87 (0.77-0.98)	5.6	0.018
POU2AF1	-0.11	0.89 (0.82-0.96)	8.4	0.0038
PTPN5	-0.12	0.89 (0.8-0.98)	5.4	0.02
CD69	-0.15	0.86 (0.78-0.95)	8.7	0.0031
TSPAN11	-0.093	0.91 (0.85-0.98)	7	0.0082
SLC11A2	-0.24	0.79 (0.66-0.94)	6.7	0.0095
BIN2	-0.14	0.87 (0.77-0.98)	5.3	0.021
SYT10	0.13	1.1 (1-1.3)	5.9	0.015
KRT18	0.21	1.2 (1.1-1.4)	9.3	0.0023
ACSS3	-0.18	0.84 (0.76-0.93)	11	0.00098
PRMT8	-0.091	0.91 (0.86-0.96)	10	0.0013
PARP11	-0.15	0.86 (0.74-0.99)	4.1	0.042
ALDH2	-0.15	0.86 (0.76-0.97)	6.4	0.012
ART4	-0.14	0.87 (0.8-0.95)	11	0.0011
MGP	-0.16	0.85 (0.77-0.94)	9.4	0.0022
ADGRD1	-0.13	0.88 (0.82-0.95)	12	0.00069
GAPDH	0.25	1.3 (1.1-1.5)	12	0.00048
CDCA3	0.16	1.2 (1.1-1.3)	9.2	0.0024
TPI1	0.19	1.2 (1-1.4)	5.8	0.016
SLCO1B3	0.056	1.1 (1-1.1)	6.8	0.0091
APOBEC1	0.058	1.1 (1-1.1)	5.1	0.024
CMAS	0.17	1.2 (1-1.4)	4.4	0.037
HCFC2	-0.23	0.79 (0.67-0.94)	7.2	0.0075
ST8SIA1	-0.15	0.86 (0.77-0.96)	7.4	0.0065
CLEC4A	-0.12	0.89 (0.79-0.99)	4.4	0.036
PHC1	-0.15	0.86 (0.74-1)	3.9	0.049
KLRB1	-0.21	0.81 (0.72-0.91)	12	0.00054
NEDD9	-0.16	0.86 (0.76-0.96)	6.7	0.0095
HINT3	-0.21	0.81 (0.67-0.97)	5.1	0.024
RIPOR2	-0.17	0.84 (0.75-0.94)	9.7	0.0018
SASH1	-0.15	0.86 (0.74-0.99)	4.2	0.041
IL17F	-0.36	0.7 (0.55-0.89)	8.6	0.0034
PHACTR1	-0.16	0.86 (0.77-0.96)	7.6	0.0058
FBXO9	-0.25	0.78 (0.65-0.93)	7.3	0.007
CD83	-0.14	0.87 (0.77-0.98)	5.2	0.022
TREML2	-0.1	0.9 (0.82-1)	4	0.045
ZNF451	-0.27	0.76 (0.62-0.93)	6.8	0.009
FHL5	-0.11	0.9 (0.82-0.98)	5.8	0.016
KHDRBS2	-0.12	0.89 (0.83-0.95)	11	0.00078
GPLD1	-0.15	0.86 (0.77-0.97)	6.2	0.013
SOBP	-0.12	0.89 (0.79-0.99)	4.4	0.035
TRIM38	-0.24	0.78 (0.65-0.95)	6.2	0.013
PERP	0.18	1.2 (1-1.4)	7.1	0.0079
ARFGEF3	-0.16	0.85 (0.77-0.94)	9.3	0.0023
CCR6	-0.14	0.87 (0.8-0.95)	9.6	0.0019
PHF1	-0.17	0.84 (0.72-0.99)	4.1	0.042
PDE10A	0.085	1.1 (1-1.2)	4.4	0.035
MDFI	0.15	1.2 (1.1-1.3)	9.5	0.0021
TFEB	-0.16	0.85 (0.74-0.98)	4.9	0.026
PTK7	-0.14	0.87 (0.77-0.98)	5.2	0.023
CUL9	-0.17	0.84 (0.72-0.99)	4.4	0.035
IMPG1	-0.16	0.85 (0.77-0.94)	10	0.0012
TTK	0.11	1.1 (1-1.2)	5.6	0.017
CLIC5	-0.091	0.91 (0.85-0.98)	5.6	0.018
LY86	-0.12	0.89 (0.8-0.98)	5.2	0.023
MEP1A	-0.13	0.88 (0.8-0.96)	8.4	0.0037
C7	-0.093	0.91 (0.86-0.97)	8.9	0.0029
GHR	-0.11	0.9 (0.81-0.99)	4.3	0.039
KIF20A	0.19	1.2 (1.1-1.4)	12	0.00064
NNT	-0.19	0.83 (0.7-0.98)	4.9	0.026
LOX	0.11	1.1 (1-1.2)	4	0.047
GZMK	-0.11	0.89 (0.82-0.98)	6.4	0.012
APBB3	-0.15	0.86 (0.76-0.99)	4.8	0.029
CLK4	-0.23	0.8 (0.68-0.94)	7.2	0.0072
HAVCR1	0.053	1.1 (1-1.1)	4	0.047
GRM6	-0.12	0.89 (0.81-0.98)	6.3	0.012
ITK	-0.16	0.85 (0.77-0.94)	9.5	0.002
RNF130	-0.22	0.8 (0.67-0.95)	6.1	0.013
IL12B	-0.098	0.91 (0.82-1)	3.9	0.048
POLR3G	0.16	1.2 (1-1.3)	5.4	0.02
LMNB1	0.16	1.2 (1-1.3)	6.3	0.012
IRX4	0.079	1.1 (1-1.2)	5.3	0.021
FGF1	-0.11	0.89 (0.81-0.99)	4.6	0.033
TXNDC15	-0.2	0.82 (0.67-0.99)	4.2	0.039
STC2	0.11	1.1 (1-1.2)	5.6	0.018
CNTN3	-0.082	0.92 (0.86-0.99)	5.5	0.019
SELENOK	-0.22	0.8 (0.67-0.96)	6	0.014
CRBN	-0.27	0.76 (0.62-0.93)	7.2	0.0072
HRG	0.099	1.1 (1-1.2)	5	0.026
ARL6	-0.22	0.8 (0.68-0.96)	6.1	0.014
CEP70	-0.2	0.82 (0.7-0.97)	5.6	0.018
SLC25A36	-0.19	0.83 (0.69-0.99)	4.1	0.043
KAT2B	-0.19	0.82 (0.71-0.96)	6.2	0.013
COL7A1	0.086	1.1 (1-1.2)	5.8	0.016
FGF12	0.084	1.1 (1-1.2)	5.4	0.021
USP4	-0.29	0.75 (0.61-0.91)	8	0.0046
ECT2	0.22	1.2 (1.1-1.4)	12	0.00044
IFT57	-0.14	0.87 (0.78-0.98)	5.1	0.023
IQCG	-0.15	0.86 (0.74-0.99)	4.3	0.039
UPK1B	0.073	1.1 (1-1.1)	12	0.00041
EFCC1	-0.15	0.86 (0.78-0.96)	7.7	0.0057
KIAA1257	-0.13	0.88 (0.79-0.98)	5.5	0.019
HEMK1	-0.23	0.8 (0.67-0.94)	7.1	0.0079
KLHL24	-0.19	0.83 (0.7-0.99)	4.5	0.033
PLCH1	-0.11	0.89 (0.81-0.99)	4.8	0.029
DNAH1	-0.17	0.85 (0.76-0.94)	8.9	0.0028
TNNC1	-0.088	0.92 (0.85-0.99)	5.5	0.019
NKTR	-0.15	0.86 (0.76-0.99)	4.8	0.029
CCL20	0.089	1.1 (1-1.2)	7.5	0.0061
ZAP70	-0.14	0.87 (0.78-0.96)	7.4	0.0064
EPB41L5	-0.2	0.82 (0.71-0.94)	7.8	0.0053
TP53I3	0.17	1.2 (1-1.3)	6	0.015
DNAJC27	-0.26	0.77 (0.65-0.91)	8.9	0.0029
CENPA	0.13	1.1 (1-1.2)	8.4	0.0037
CYTIP	-0.16	0.85 (0.75-0.96)	7.3	0.007
TANC1	-0.18	0.83 (0.7-0.98)	4.7	0.03
FNDC4	0.094	1.1 (1-1.2)	4.1	0.043
ITGA4	-0.15	0.86 (0.77-0.96)	7.2	0.0071
ASB3	-0.25	0.78 (0.64-0.95)	6.3	0.012
GALNT3	0.11	1.1 (1-1.2)	4	0.045
EVA1A	-0.11	0.9 (0.82-0.99)	4.4	0.036
DNAH6	-0.084	0.92 (0.86-0.99)	5.4	0.02
NEU2	0.28	1.3 (1.1-1.6)	7.7	0.0055
EHBP1	0.19	1.2 (1-1.4)	5.3	0.022
ST3GAL5	-0.18	0.83 (0.75-0.92)	12	0.00042
IL1R2	0.13	1.1 (1-1.2)	9.7	0.0018
PRKAG3	-0.15	0.86 (0.75-0.98)	5	0.026
IL18RAP	-0.11	0.89 (0.81-0.99)	4.3	0.037
SLC5A7	-0.1	0.9 (0.84-0.98)	6.2	0.012
ID2	-0.16	0.85 (0.74-0.98)	5.1	0.024
RMDN2	-0.23	0.79 (0.7-0.9)	12	0.00053
DLX2	0.14	1.1 (1.1-1.2)	9.8	0.0017
PLCL1	-0.14	0.87 (0.77-0.99)	4.4	0.037
KYNU	0.13	1.1 (1.1-1.2)	11	0.00096
PLEK	-0.11	0.9 (0.81-1)	4.2	0.04
RND3	0.13	1.1 (1-1.3)	5.2	0.022
TRAK2	-0.22	0.81 (0.66-0.98)	4.9	0.027
TIA1	-0.16	0.85 (0.72-1)	4	0.046
CD207	-0.067	0.94 (0.89-0.99)	6.1	0.014
PARD3B	-0.16	0.85 (0.75-0.96)	6.7	0.0098
TNR	-0.084	0.92 (0.85-1)	4	0.045
ERRFI1	0.13	1.1 (1-1.3)	5.1	0.025
KIAA1324	-0.12	0.89 (0.84-0.95)	14	0.00017
TRIM62	-0.19	0.83 (0.7-0.98)	5	0.026
C1orf21	-0.14	0.87 (0.78-0.97)	6.2	0.012
SWT1	-0.18	0.84 (0.71-1)	3.9	0.048
PRDM2	-0.25	0.78 (0.65-0.93)	7.4	0.0067
RPE65	0.16	1.2 (1.1-1.3)	11	0.00088
AMPD1	-0.13	0.88 (0.81-0.95)	10	0.0016
AGMAT	0.13	1.1 (1-1.3)	4.7	0.03
TFAP2E	-0.12	0.89 (0.8-0.99)	4.5	0.034
CD2	-0.16	0.85 (0.76-0.95)	8.2	0.0042
OSCP1	-0.2	0.82 (0.71-0.95)	7.3	0.0068
NT5C1A	-0.12	0.88 (0.82-0.95)	10	0.0014
HPCAL4	-0.1	0.9 (0.84-0.96)	9.4	0.0022
MYCL	-0.12	0.88 (0.79-0.99)	4.7	0.03
ZNF684	-0.25	0.78 (0.65-0.94)	6.6	0.0099
RIMS3	-0.12	0.89 (0.79-1)	4	0.046
SLAMF1	-0.2	0.82 (0.74-0.92)	12	0.00046
CD48	-0.14	0.87 (0.78-0.97)	6.7	0.0096
PLA2G2D	-0.067	0.93 (0.88-1)	4	0.044
RAB29	-0.19	0.83 (0.71-0.97)	5.5	0.019
CD160	-0.18	0.83 (0.74-0.94)	8.6	0.0033
CR2	-0.11	0.9 (0.84-0.96)	11	0.001
SLC2A1	0.17	1.2 (1.1-1.3)	13	0.00029
CDC20	0.14	1.1 (1-1.3)	8.7	0.0032
MPL	-0.16	0.85 (0.75-0.97)	5.4	0.02
PTCH2	-0.16	0.85 (0.75-0.97)	6.1	0.013
PIK3R3	-0.14	0.87 (0.76-0.99)	4.5	0.035
CCDC181	-0.16	0.86 (0.78-0.94)	12	0.00062
FAAH	-0.17	0.84 (0.75-0.95)	8.2	0.0041
NSUN4	-0.21	0.81 (0.65-1)	4	0.047
RSRP1	-0.17	0.85 (0.75-0.95)	7.6	0.0058
RCOR3	-0.2	0.82 (0.68-0.99)	4.4	0.037
MTFR1L	-0.2	0.82 (0.67-0.99)	4.3	0.038
MAN1C1	-0.14	0.87 (0.78-0.98)	5.3	0.021
NEK2	0.16	1.2 (1.1-1.3)	11	0.00078
RPS6KA1	-0.18	0.84 (0.71-0.98)	4.8	0.029
CENPF	0.14	1.2 (1-1.3)	8.3	0.0041
SLC5A9	-0.1	0.9 (0.83-0.98)	5.7	0.017
CD3EAP	0.19	1.2 (1-1.4)	6	0.015
MESD	0.21	1.2 (1-1.5)	4.5	0.034
COLEC11	-0.097	0.91 (0.83-0.99)	4.5	0.034
ZNF541	-0.11	0.9 (0.82-0.99)	5	0.026
KIF14	0.17	1.2 (1.1-1.3)	13	0.00039
B4GALT6	0.11	1.1 (1-1.2)	4.8	0.029
LRMP	-0.19	0.83 (0.74-0.92)	12	0.00059
HMGN3	-0.22	0.8 (0.69-0.93)	8.1	0.0044
CNR1	-0.086	0.92 (0.85-0.99)	4.6	0.031
ADGB	-0.081	0.92 (0.87-0.98)	6.1	0.013
RNF146	-0.22	0.8 (0.66-0.98)	4.7	0.03
TCF21	-0.12	0.88 (0.81-0.96)	8.1	0.0043
ZNF430	-0.19	0.83 (0.7-0.98)	4.8	0.028
ARMC2	-0.18	0.84 (0.71-0.98)	5.1	0.024
CASQ2	-0.078	0.92 (0.86-1)	4.1	0.043
CCND2	-0.14	0.87 (0.77-0.98)	5	0.026
DNAH7	-0.094	0.91 (0.84-0.99)	4.6	0.031
CYP20A1	-0.3	0.74 (0.59-0.93)	6.8	0.0091
SATB2	0.14	1.2 (1-1.3)	6.1	0.013
C2orf40	-0.072	0.93 (0.88-0.99)	5.4	0.02
SLC46A2	-0.077	0.93 (0.87-0.99)	5.1	0.024
PROX2	-0.13	0.88 (0.79-0.98)	5.2	0.022
VSX2	-0.15	0.86 (0.75-0.98)	5.4	0.021
NPC2	-0.17	0.85 (0.76-0.94)	9.9	0.0016
ZC2HC1C	-0.15	0.86 (0.75-0.99)	4.4	0.035
ALDH6A1	-0.15	0.86 (0.74-0.99)	4.5	0.033
RHOQ	-0.28	0.76 (0.62-0.93)	7.4	0.0067
GPR75	-0.19	0.82 (0.73-0.94)	8.9	0.0028
ATL2	-0.17	0.84 (0.71-1)	3.9	0.048
GPAM	-0.18	0.84 (0.73-0.97)	5.8	0.016
CNNM1	0.084	1.1 (1-1.2)	7.2	0.0074
MSX2	0.1	1.1 (1-1.2)	5.9	0.015
TEK	-0.13	0.88 (0.79-0.99)	4.9	0.026
INSL4	0.063	1.1 (1-1.1)	11	0.0011
GRIA2	-0.089	0.92 (0.84-1)	4	0.046
CCDC170	-0.085	0.92 (0.85-1)	4.1	0.044
PLEKHG1	-0.16	0.85 (0.74-0.98)	5	0.026
CXorf21	-0.19	0.83 (0.74-0.93)	11	0.0011
PCDHB8	0.071	1.1 (1-1.2)	3.9	0.048
GORAB	-0.19	0.83 (0.69-1)	4	0.045
MSANTD2	-0.19	0.83 (0.71-0.96)	6	0.015
EPC1	-0.31	0.73 (0.59-0.91)	7.8	0.0052
ENOX1	0.2	1.2 (1.1-1.4)	8.3	0.004
SMAD9	-0.18	0.84 (0.75-0.93)	10	0.0015
ZFP30	-0.18	0.84 (0.71-0.98)	5.1	0.025
CHRNA2	-0.16	0.85 (0.76-0.96)	7.3	0.0071
ADRA1A	-0.1	0.9 (0.83-0.98)	6.5	0.011
PPP3CC	-0.24	0.79 (0.65-0.96)	5.7	0.017
EPHX2	-0.12	0.88 (0.79-0.98)	5	0.025
SCPEP1	-0.17	0.84 (0.75-0.96)	7	0.0082
TBX4	-0.11	0.9 (0.82-0.98)	6.4	0.012
TEX14	-0.19	0.83 (0.71-0.96)	6.6	0.01
NCAPH	0.14	1.1 (1-1.3)	7.5	0.0061
TMEM131L	-0.17	0.84 (0.72-0.98)	5	0.025
MND1	0.15	1.2 (1-1.3)	6.3	0.012
TRIM6	0.16	1.2 (1.1-1.3)	8.5	0.0036
ECHDC2	-0.22	0.8 (0.69-0.92)	9.4	0.0022
IAPP	0.12	1.1 (1-1.3)	4.8	0.029
ZNF549	-0.17	0.85 (0.74-0.97)	6.2	0.013
ZSCAN18	-0.13	0.88 (0.78-0.98)	5.3	0.021
ZNF211	-0.23	0.79 (0.68-0.92)	9.1	0.0026
RGSL1	0.14	1.2 (1-1.3)	4.1	0.043
B4GALT4	0.21	1.2 (1.1-1.4)	6.8	0.0089
KIF18A	0.2	1.2 (1.1-1.4)	9.4	0.0022
CRY2	-0.16	0.86 (0.74-0.99)	4.7	0.03
CAT	-0.19	0.82 (0.72-0.95)	7.4	0.0063
HCRTR1	-0.18	0.83 (0.74-0.94)	8.5	0.0035
CPXM2	-0.11	0.89 (0.82-0.97)	7	0.008
TMIGD3	-0.11	0.9 (0.81-0.99)	4.3	0.039
CXCR4	-0.17	0.84 (0.74-0.96)	6.8	0.0091
ACVR2A	-0.2	0.82 (0.68-0.98)	4.5	0.033
FLT3	-0.16	0.86 (0.77-0.95)	8.1	0.0045
RASL11A	-0.11	0.9 (0.81-1)	3.9	0.047
SASH3	-0.16	0.85 (0.76-0.96)	7.3	0.0067
LAX1	-0.14	0.87 (0.8-0.96)	8.7	0.0031
CD244	-0.13	0.88 (0.79-0.99)	4.4	0.035
LY9	-0.22	0.8 (0.71-0.9)	14	0.00016
HS3ST2	-0.13	0.88 (0.81-0.95)	10	0.0013
SPATA1	-0.14	0.87 (0.76-0.98)	5	0.025
RWDD3	-0.2	0.82 (0.67-1)	4	0.046
OCM	-0.14	0.87 (0.77-0.97)	5.7	0.017
KIAA0087	-0.12	0.88 (0.79-0.99)	4.6	0.031
NXPH1	0.079	1.1 (1-1.2)	5.9	0.015
HOXA7	0.13	1.1 (1-1.3)	6.9	0.0088
CNTFR	-0.077	0.93 (0.86-1)	3.9	0.048
TRIM24	-0.24	0.78 (0.66-0.93)	8.1	0.0043
EGR2	-0.11	0.89 (0.8-1)	3.9	0.047
SLC25A16	-0.26	0.77 (0.64-0.92)	8	0.0047
ZWINT	0.15	1.2 (1-1.3)	6.7	0.0097
HVCN1	-0.19	0.83 (0.71-0.96)	6.3	0.012
ITPR2	-0.13	0.87 (0.77-0.99)	4.8	0.028
CENPK	0.14	1.2 (1-1.3)	6.1	0.014
ARHGAP9	-0.18	0.84 (0.74-0.94)	8.7	0.0031
NCKAP1L	-0.12	0.89 (0.8-0.99)	4.7	0.031
NFE2	-0.089	0.91 (0.84-1)	4	0.045
IKZF4	-0.27	0.77 (0.66-0.9)	11	0.00091
DBH	-0.12	0.89 (0.8-0.98)	5.4	0.02
HJURP	0.18	1.2 (1.1-1.3)	14	0.00018
RAB9B	-0.19	0.83 (0.74-0.93)	10	0.0015
ESX1	0.16	1.2 (1.1-1.3)	9.3	0.0023
NMI	0.17	1.2 (1-1.4)	4	0.046
BAZ2B	-0.18	0.83 (0.71-0.99)	4.6	0.033
LPGAT1	0.2	1.2 (1-1.5)	5.1	0.024
C4BPA	-0.082	0.92 (0.88-0.97)	11	0.001
ACSL3	0.17	1.2 (1-1.4)	4.6	0.032
INHA	0.053	1.1 (1-1.1)	4.9	0.027
CTCFL	0.1	1.1 (1-1.2)	10	0.0013
FAM210B	-0.24	0.79 (0.67-0.92)	8.5	0.0035
PI3	0.053	1.1 (1-1.1)	4	0.044
WFDC3	-0.08	0.92 (0.86-0.99)	5.3	0.022
ARHGAP40	-0.06	0.94 (0.89-1)	4.4	0.037
CHD6	-0.15	0.86 (0.75-1)	4.1	0.043
ZNF831	-0.17	0.84 (0.76-0.92)	13	0.00031
EDN3	-0.14	0.87 (0.8-0.96)	8.3	0.0039
PMEPA1	0.16	1.2 (1-1.3)	7.3	0.007
BCAS4	-0.16	0.85 (0.74-0.97)	5.4	0.02
TP53TG5	-0.17	0.84 (0.74-0.96)	6.2	0.013
MTRR	-0.16	0.85 (0.72-1)	4	0.045
FASTKD3	-0.2	0.81 (0.68-0.97)	5.2	0.023
PAIP2B	-0.15	0.86 (0.77-0.97)	5.8	0.017
CEACAM8	-0.095	0.91 (0.84-0.98)	6.1	0.014
F13A1	-0.076	0.93 (0.86-1)	3.9	0.048
BTN2A3P	-0.22	0.8 (0.69-0.93)	8.2	0.0041
BTN1A1	-0.19	0.83 (0.74-0.92)	11	0.00081
HIST1H1A	-0.19	0.83 (0.7-0.97)	5.3	0.022
ZNF391	-0.12	0.89 (0.79-1)	3.9	0.049
MOCS1	-0.21	0.81 (0.71-0.93)	9.5	0.0021
GNMT	-0.2	0.82 (0.73-0.91)	14	0.00022
DNAH8	-0.15	0.86 (0.79-0.95)	9	0.0028
COL21A1	-0.13	0.88 (0.81-0.95)	11	0.0011
CPNE5	-0.12	0.89 (0.8-0.99)	4.8	0.028
KCNK17	-0.13	0.88 (0.81-0.95)	10	0.0015
EREG	0.058	1.1 (1-1.1)	7.4	0.0064
DKFZP434K028	0.18	1.2 (1.1-1.3)	13	0.00033
MT2A	0.11	1.1 (1-1.2)	4.5	0.033
GPR18	-0.14	0.87 (0.78-0.96)	7.3	0.0068
ABCC4	-0.13	0.88 (0.78-0.98)	5.3	0.021
EFNB2	0.12	1.1 (1-1.3)	4.2	0.041
C17orf53	0.15	1.2 (1-1.3)	7.2	0.0074
TEKT3	-0.11	0.9 (0.82-0.99)	4.8	0.028
KIR2DL1	-0.14	0.87 (0.79-0.96)	8.5	0.0036
SDCBP2	0.12	1.1 (1-1.2)	8.7	0.0031
NAPB	-0.2	0.82 (0.7-0.97)	5.7	0.017
TMX4	-0.16	0.85 (0.73-0.98)	4.7	0.03
LRRN4	-0.061	0.94 (0.89-1)	4.3	0.039
NECAB3	-0.13	0.88 (0.78-0.99)	4.6	0.033
BPIFB1	-0.043	0.96 (0.92-1)	4.6	0.031
AGO3	-0.18	0.84 (0.71-0.99)	4.1	0.044
ST3GAL3	-0.16	0.85 (0.73-1)	4	0.046
F10	-0.13	0.88 (0.79-0.98)	5.4	0.02
CCR7	-0.15	0.86 (0.78-0.95)	8.8	0.0031
SIX1	-0.081	0.92 (0.86-0.99)	4.5	0.035
DLGAP5	0.19	1.2 (1.1-1.3)	15	0.00013
HSPA2	0.13	1.1 (1-1.3)	5.5	0.019
PLEKHG3	0.15	1.2 (1-1.3)	5.9	0.015
PZP	-0.094	0.91 (0.85-0.98)	6.9	0.0087
EVI2A	-0.13	0.88 (0.78-0.98)	5.2	0.022
OMG	-0.09	0.91 (0.85-0.99)	5.4	0.02
FAM78A	-0.15	0.86 (0.76-0.98)	5	0.025
AVPR2	-0.11	0.89 (0.81-0.98)	5.2	0.022
TMEM35A	-0.14	0.87 (0.8-0.95)	10	0.0015
NXF5	-0.19	0.82 (0.69-0.98)	4.5	0.033
FGD3	-0.2	0.81 (0.72-0.93)	9.6	0.002
BCL11B	-0.11	0.9 (0.81-1)	4.2	0.04
ATP13A4	-0.1	0.9 (0.85-0.95)	13	0.00035
CRYGN	-0.1	0.9 (0.84-0.97)	8.2	0.0042
AUNIP	0.11	1.1 (1-1.2)	4.7	0.031
PKMYT1	0.17	1.2 (1.1-1.3)	11	0.0012
TICAM1	0.19	1.2 (1-1.4)	5.2	0.022
EMC6	0.18	1.2 (1-1.4)	5.6	0.018
TNFRSF19	-0.15	0.86 (0.78-0.95)	8.4	0.0038
ZNF835	-0.14	0.87 (0.79-0.96)	8.3	0.004
HIP1	-0.15	0.86 (0.76-0.98)	5.6	0.018
PMS2P3	-0.17	0.85 (0.73-0.99)	4.6	0.031
CASD1	-0.22	0.81 (0.68-0.96)	6.1	0.014
ZNF780B	-0.22	0.8 (0.68-0.94)	7.1	0.0076
SPINK2	-0.079	0.92 (0.86-1)	4.1	0.043
PAICS	0.22	1.2 (1.1-1.5)	6.7	0.0096
TUBGCP6	-0.15	0.86 (0.75-0.99)	4.5	0.033
VPREB3	-0.095	0.91 (0.84-0.99)	5	0.025
POM121L9P	-0.16	0.85 (0.76-0.96)	7.2	0.0075
GNAZ	-0.09	0.91 (0.84-0.99)	4.4	0.036
BAIAP2L2	0.1	1.1 (1-1.2)	6.5	0.011
KRT17	0.066	1.1 (1-1.1)	5.3	0.022
SPECC1	0.15	1.2 (1-1.3)	3.9	0.048
DOCK4	-0.2	0.82 (0.72-0.94)	7.9	0.0049
CDHR3	-0.062	0.94 (0.89-1)	4.1	0.044
VGF	0.063	1.1 (1-1.1)	4.2	0.04
STRIP2	0.13	1.1 (1.1-1.2)	11	0.00096
FLNC	0.15	1.2 (1.1-1.3)	15	0.00011
HOXD11	0.087	1.1 (1-1.2)	7.9	0.0049
HOXD13	0.058	1.1 (1-1.1)	4.4	0.037
CGNL1	-0.16	0.85 (0.76-0.95)	8.5	0.0036
TTBK2	-0.2	0.82 (0.69-0.97)	5.1	0.024
IVD	-0.21	0.81 (0.7-0.93)	9.2	0.0025
KNSTRN	0.17	1.2 (1-1.3)	5.8	0.016
VPS13C	-0.18	0.84 (0.72-0.98)	4.9	0.026
TPH1	-0.096	0.91 (0.83-1)	3.9	0.047
PIMREG	0.14	1.2 (1.1-1.3)	9.1	0.0025
USP6	-0.17	0.84 (0.74-0.95)	7.6	0.0059
ATP1B2	-0.14	0.87 (0.78-0.96)	6.9	0.0084
MTUS1	-0.19	0.83 (0.73-0.93)	9.5	0.002
KLK8	0.057	1.1 (1-1.1)	7.2	0.0072
EGLN3	0.11	1.1 (1-1.2)	7.5	0.0062
NRL	-0.22	0.8 (0.68-0.95)	6.7	0.0098
RNASE1	-0.13	0.88 (0.81-0.95)	9.6	0.002
CDO1	-0.11	0.9 (0.81-0.99)	4.4	0.036
ARHGEF6	-0.18	0.83 (0.73-0.94)	8.3	0.0039
SGO1	0.16	1.2 (1.1-1.3)	9.3	0.0022
CDY2B	3	19 (2.6-140)	8.4	0.0037
CDH15	-0.08	0.92 (0.86-0.99)	5	0.025
KCNA6	-0.095	0.91 (0.83-1)	4.1	0.044
KCNA5	-0.1	0.9 (0.82-0.99)	4.7	0.029
NXNL2	0.14	1.1 (1-1.3)	8.6	0.0033
GDPD2	0.12	1.1 (1-1.2)	5.2	0.023
TOMM40	0.17	1.2 (1-1.4)	4.9	0.027
GADD45G	-0.098	0.91 (0.83-0.99)	4.7	0.03
ATP8B3	0.13	1.1 (1-1.2)	9	0.0027
SLC27A1	-0.14	0.87 (0.76-0.99)	4.2	0.04
USHBP1	-0.15	0.86 (0.75-0.99)	4.3	0.039
BMP15	-0.29	0.75 (0.6-0.94)	6.3	0.012
STK33	-0.15	0.86 (0.8-0.93)	14	0.00017
GDF15	-0.1	0.9 (0.84-0.98)	6.7	0.0096
PGPEP1	-0.26	0.77 (0.65-0.91)	9.3	0.0023
IQCN	-0.1	0.9 (0.82-0.99)	4.5	0.034
ZNF557	-0.33	0.72 (0.59-0.88)	10	0.0016
OLFM1	-0.097	0.91 (0.84-0.98)	5.6	0.018
PNPLA7	-0.17	0.84 (0.76-0.93)	12	0.00047
ZNF337	-0.15	0.86 (0.75-0.99)	4.6	0.032
OSBPL2	-0.18	0.84 (0.7-1)	3.9	0.048
FIBCD1	0.1	1.1 (1-1.2)	8.5	0.0035
TRIM28	0.19	1.2 (1-1.4)	4.5	0.033
NPAS1	0.18	1.2 (1.1-1.3)	10	0.0013
GMFG	-0.16	0.86 (0.75-0.97)	5.9	0.015
THEMIS2	-0.13	0.87 (0.77-0.99)	4.3	0.038
ANGPTL6	-0.16	0.85 (0.75-0.97)	5.5	0.019
CASZ1	-0.15	0.86 (0.76-0.96)	6.7	0.0097
HSD17B3	-0.13	0.88 (0.79-0.97)	6.7	0.0099
FBP2	-0.17	0.84 (0.76-0.94)	10	0.0013
RGN	-0.15	0.86 (0.79-0.94)	11	0.00087
AKAP12	0.13	1.1 (1-1.2)	8.9	0.0029
SYNE1	-0.16	0.85 (0.76-0.95)	8.8	0.0031
EDA2R	-0.083	0.92 (0.85-0.99)	4.4	0.036
ARHGEF9	-0.18	0.84 (0.71-0.98)	4.7	0.03
C1QL1	0.083	1.1 (1-1.2)	5.4	0.021
HIGD1B	-0.14	0.87 (0.78-0.97)	6.4	0.012
ZNF141	-0.25	0.78 (0.66-0.92)	8.4	0.0037
GINS2	0.12	1.1 (1-1.3)	4.4	0.035
F12	0.13	1.1 (1-1.3)	6.4	0.011
RAB11FIP4	-0.18	0.84 (0.72-0.97)	5.7	0.017
ADGRE3	-0.14	0.87 (0.8-0.95)	9.9	0.0016
SH3BP5	-0.15	0.86 (0.77-0.96)	6.9	0.0087
RFTN1	-0.16	0.85 (0.75-0.96)	6.5	0.011
RBSN	-0.2	0.82 (0.68-0.98)	4.8	0.029
KCNC3	-0.12	0.88 (0.78-1)	4	0.046
NAPSA	-0.09	0.91 (0.87-0.96)	14	0.00019
NAPSB	-0.12	0.88 (0.8-0.97)	6.6	0.01
GFPT2	0.12	1.1 (1-1.3)	4.5	0.034
G6PC	0.14	1.1 (1-1.3)	7.6	0.0059
ANO1	0.12	1.1 (1-1.2)	6	0.015
KREMEN2	0.11	1.1 (1-1.2)	6.5	0.011
BARX1	0.039	1 (1-1.1)	4.2	0.04
CKMT2	-0.18	0.84 (0.75-0.94)	8.8	0.003
TOP2A	0.11	1.1 (1-1.2)	5.3	0.022
CLUHP3	-0.19	0.83 (0.74-0.93)	10	0.0014
RAI2	-0.14	0.87 (0.78-0.98)	5.7	0.017
NR0B2	-0.095	0.91 (0.86-0.96)	11	0.00081
RHPN2	0.16	1.2 (1-1.3)	6.9	0.0086
TRIM22	-0.16	0.86 (0.76-0.96)	6.5	0.011
TIMM10B	-0.25	0.78 (0.64-0.96)	5.7	0.017
PTPRE	-0.16	0.86 (0.75-0.97)	6	0.014
PNISR	-0.18	0.83 (0.71-0.98)	5	0.025
POPDC3	0.059	1.1 (1-1.1)	5.2	0.023
SEC61G	0.23	1.3 (1.1-1.5)	7.5	0.0061
ENAM	-0.1	0.9 (0.84-0.97)	8.7	0.0032
ITGB4	0.13	1.1 (1-1.2)	7.7	0.0056
EIF5A	0.19	1.2 (1-1.4)	5.5	0.019
CLEC10A	-0.13	0.88 (0.8-0.96)	8.5	0.0036
SLC52A1	-0.15	0.86 (0.79-0.94)	12	0.00064
DLG4	-0.15	0.86 (0.75-0.99)	4.3	0.038
SSTR4	-0.31	0.73 (0.57-0.94)	5.8	0.016
ATP1A4	-0.2	0.82 (0.73-0.91)	13	0.00029
BCAN	0.11	1.1 (1-1.2)	7.9	0.0049
CRP	0.096	1.1 (1-1.2)	5	0.025
APCS	0.12	1.1 (1-1.3)	5	0.025
FCRL2	-0.13	0.88 (0.82-0.95)	12	0.00067
SYT11	-0.15	0.86 (0.76-0.98)	5.1	0.025
TESMIN	0.13	1.1 (1.1-1.2)	11	0.00073
SLC14A2	-0.078	0.93 (0.88-0.97)	9	0.0027
ATP8A2	-0.16	0.85 (0.78-0.92)	15	0.00014
WASF3	-0.11	0.9 (0.81-1)	4.2	0.041
CHIT1	-0.079	0.92 (0.87-0.98)	6.8	0.0089
RXFP2	-0.13	0.88 (0.8-0.97)	6.1	0.013
RFXAP	-0.3	0.74 (0.61-0.89)	11	0.0011
KL	-0.16	0.85 (0.77-0.94)	11	0.00094
PRAM1	-0.12	0.89 (0.8-0.99)	4.8	0.029
PDE6B	-0.14	0.87 (0.79-0.97)	6.9	0.0086
SLF1	0.15	1.2 (1-1.3)	4.7	0.03
LARGE1	-0.1	0.9 (0.82-1)	4.2	0.04
SLC2A11	-0.23	0.8 (0.68-0.94)	7.6	0.0057
GGT2	-0.12	0.89 (0.83-0.96)	9.5	0.0021
SEC14L4	-0.1	0.91 (0.85-0.97)	8.4	0.0039
GIMAP6	-0.16	0.86 (0.75-0.97)	5.9	0.015
GIMAP4	-0.14	0.87 (0.76-0.99)	4.4	0.036
ZNF767P	-0.18	0.83 (0.73-0.95)	7.3	0.0068
NTS	0.052	1.1 (1-1.1)	5.1	0.024
SFTPD	-0.088	0.92 (0.87-0.97)	11	0.001
DYDC2	-0.069	0.93 (0.87-1)	4.3	0.039
ARNTL	-0.18	0.83 (0.71-0.98)	5.1	0.024
TEX15	0.075	1.1 (1-1.1)	9	0.0028
DUSP26	-0.14	0.87 (0.79-0.95)	9.9	0.0017
LOXL2	0.18	1.2 (1.1-1.3)	14	0.00023
PEBP4	-0.069	0.93 (0.89-0.98)	7.6	0.0059
CCNB1	0.2	1.2 (1.1-1.4)	13	0.00034
CD180	-0.12	0.88 (0.8-0.98)	5.3	0.022
GSTM5	-0.15	0.86 (0.77-0.96)	7.4	0.0067
CHIA	-0.084	0.92 (0.87-0.97)	11	0.00091
PTPN22	-0.11	0.9 (0.81-1)	3.9	0.049
SORT1	-0.21	0.81 (0.69-0.95)	7.2	0.0074
CD101	-0.14	0.87 (0.77-0.98)	5.3	0.021
PLEKHA8P1	0.18	1.2 (1-1.4)	4.6	0.032
KIDINS220	-0.17	0.85 (0.72-0.99)	4.2	0.039
LPIN1	-0.16	0.85 (0.74-0.99)	4.4	0.036
LDHA	0.3	1.4 (1.2-1.6)	14	0.00017
IL6ST	-0.18	0.84 (0.72-0.97)	5.4	0.02
TMEM241	-0.22	0.8 (0.67-0.95)	6.6	0.01
CABLES1	-0.14	0.87 (0.78-0.97)	6.1	0.013
DOCK2	-0.13	0.88 (0.79-0.98)	5.2	0.023
SLCO1B1	0.069	1.1 (1-1.1)	4.4	0.036
MYBPC3	-0.099	0.91 (0.82-0.99)	4.3	0.038
CDCA8	0.13	1.1 (1-1.3)	6	0.014
AGO4	-0.22	0.8 (0.67-0.95)	6.3	0.012
DSC2	0.14	1.2 (1-1.3)	6.1	0.013
DSG3	0.089	1.1 (1-1.1)	12	0.00052
DSC1	0.19	1.2 (1.1-1.4)	10	0.0014
SLC43A3	-0.15	0.86 (0.77-0.97)	6	0.014
TCN1	0.063	1.1 (1-1.1)	10	0.0015
ADAMTS8	-0.11	0.9 (0.84-0.96)	9.1	0.0026
ACRV1	0.11	1.1 (1-1.2)	4.3	0.038
KLB	-0.097	0.91 (0.84-0.98)	6.3	0.012
CTSL	0.16	1.2 (1.1-1.3)	8.4	0.0037
GOLM1	0.16	1.2 (1-1.3)	5.4	0.021
DMTF1	-0.2	0.82 (0.7-0.97)	5.6	0.018
TMEM243	-0.24	0.79 (0.68-0.92)	9.2	0.0024
CCDC146	-0.15	0.86 (0.77-0.96)	7.6	0.0058
KCP	0.087	1.1 (1-1.2)	5	0.026
ADGRB3	-0.12	0.89 (0.82-0.96)	8.6	0.0033
ANKRD6	-0.2	0.82 (0.7-0.95)	6.8	0.0094
NT5E	0.086	1.1 (1-1.2)	4.5	0.034
LCA5	-0.19	0.82 (0.73-0.93)	9.4	0.0022
AVIL	-0.12	0.89 (0.79-1)	3.9	0.048
TESPA1	-0.17	0.84 (0.75-0.94)	9.6	0.0019
FAM186B	-0.16	0.85 (0.75-0.98)	5.4	0.02
KRT85	0.15	1.2 (1-1.3)	4.9	0.026
TROAP	0.11	1.1 (1-1.2)	6.1	0.014
B4GALNT1	0.081	1.1 (1-1.2)	4.3	0.038
COQ10A	-0.23	0.79 (0.67-0.94)	7.2	0.0074
FAIM2	-0.13	0.88 (0.82-0.95)	12	0.00046
ESPL1	0.13	1.1 (1-1.3)	8.1	0.0043
KRT7	0.13	1.1 (1-1.3)	4.8	0.028
PKIB	0.11	1.1 (1-1.2)	6.5	0.011
MICAL1	-0.14	0.87 (0.75-1)	3.9	0.049
KCNK1	0.095	1.1 (1-1.2)	4.1	0.043
EGLN1	0.18	1.2 (1-1.4)	4.6	0.031
FAM129A	-0.11	0.89 (0.8-0.99)	4.4	0.035
GPR55	-0.17	0.84 (0.76-0.93)	11	0.0011
HTR2B	-0.088	0.92 (0.85-0.99)	4.8	0.029
CYP27A1	-0.13	0.88 (0.79-0.97)	6	0.014
ARMC9	-0.14	0.87 (0.76-0.99)	4.3	0.039
REV1	-0.24	0.79 (0.65-0.95)	6.5	0.011
TSGA10	-0.17	0.84 (0.73-0.97)	5.4	0.02
ARHGEF4	0.093	1.1 (1-1.2)	5.7	0.017
ISCU	-0.23	0.79 (0.65-0.98)	4.8	0.028
USP44	-0.14	0.87 (0.81-0.94)	11	0.00073
CKAP4	0.19	1.2 (1-1.4)	6	0.014
PLXNC1	-0.13	0.87 (0.77-0.99)	4.6	0.033
DRAM1	-0.15	0.86 (0.77-0.96)	7.6	0.006
CNMD	-0.045	0.96 (0.91-1)	3.9	0.048
THSD1	-0.15	0.86 (0.75-0.99)	4.3	0.039
RCBTB1	-0.22	0.8 (0.67-0.96)	5.8	0.017
PHF11	-0.23	0.8 (0.66-0.97)	5.2	0.023
RCBTB2	-0.27	0.77 (0.66-0.9)	11	0.00094
SETDB2	-0.34	0.71 (0.59-0.85)	13	0.00027
IGF2BP3	0.066	1.1 (1-1.1)	5.6	0.018
GPNMB	-0.098	0.91 (0.82-1)	3.9	0.049
RAPGEF5	-0.13	0.88 (0.78-0.99)	4.2	0.041
CIDEB	-0.13	0.88 (0.79-0.97)	6.6	0.01
TM6SF1	-0.17	0.84 (0.75-0.94)	9.1	0.0025
CIB2	0.11	1.1 (1-1.2)	4.5	0.034
CHAD	-0.1	0.9 (0.84-0.98)	6.7	0.0095
BRIP1	0.14	1.1 (1-1.3)	5.7	0.017
SCN2A	-0.096	0.91 (0.84-0.98)	6.4	0.011
ERMN	-0.14	0.87 (0.78-0.97)	6.1	0.013
IL10	-0.11	0.89 (0.8-0.99)	4.5	0.034
LRRC8A	0.15	1.2 (1-1.4)	4	0.045
TXN	0.15	1.2 (1-1.3)	4.4	0.035
SMC2	0.18	1.2 (1-1.4)	5	0.025
RALGPS1	-0.2	0.82 (0.71-0.94)	7.9	0.005
STXBP1	-0.16	0.85 (0.76-0.96)	7.1	0.0078
BAAT	-0.076	0.93 (0.87-0.99)	5.8	0.016
HEMGN	-0.2	0.81 (0.72-0.93)	9.7	0.0019
CTSV	0.12	1.1 (1-1.2)	10	0.0012
DSCC1	0.14	1.1 (1-1.3)	5.5	0.019
IL33	-0.13	0.88 (0.8-0.96)	7.6	0.0057
IL11RA	-0.2	0.82 (0.71-0.95)	7.1	0.0078
SIT1	-0.13	0.87 (0.79-0.97)	6.8	0.0094
SPAG8	-0.17	0.85 (0.77-0.94)	11	0.001
TMEM8B	-0.17	0.84 (0.74-0.96)	6.6	0.01
IGFBPL1	-0.098	0.91 (0.85-0.97)	8	0.0046
GMPR	-0.11	0.89 (0.8-0.99)	4.5	0.034
TFAP2A	0.14	1.1 (1.1-1.2)	12	0.00047
FRS3	-0.14	0.87 (0.76-1)	4	0.044
TINAG	0.058	1.1 (1-1.1)	5.1	0.024
HCRTR2	-0.18	0.84 (0.73-0.96)	6.8	0.0092
IRF4	-0.14	0.87 (0.79-0.95)	9.2	0.0024
SLC22A23	-0.13	0.88 (0.8-0.98)	5.9	0.015
HMGA1	0.18	1.2 (1.1-1.3)	11	0.0011
IER3	0.12	1.1 (1-1.3)	5.2	0.023
ATAT1	-0.15	0.86 (0.75-0.99)	4.3	0.039
RNF144B	-0.14	0.87 (0.76-0.98)	4.8	0.028
FGFBP1	0.06	1.1 (1-1.1)	5	0.025
TLR2	-0.15	0.86 (0.78-0.95)	8.5	0.0035
FCHSD2	-0.28	0.76 (0.62-0.93)	7.4	0.0067
ARRB1	-0.23	0.8 (0.7-0.92)	10	0.0013
RAB30	-0.22	0.81 (0.69-0.94)	7.6	0.0058
GGH	0.097	1.1 (1-1.2)	4.5	0.035
NXPE4	-0.11	0.9 (0.82-0.99)	5.1	0.024
SORL1	-0.14	0.87 (0.78-0.97)	6.7	0.0096
TRIM29	0.081	1.1 (1-1.1)	10	0.0015
ARHGAP20	-0.09	0.91 (0.84-1)	4.2	0.041
SQOR	0.16	1.2 (1-1.4)	5	0.025
NUSAP1	0.16	1.2 (1-1.3)	7.6	0.006
KIF23	0.16	1.2 (1.1-1.3)	9.8	0.0017
KNL1	0.18	1.2 (1.1-1.3)	11	0.0011
ITPKA	0.073	1.1 (1-1.1)	5.8	0.016
PLCB2	-0.14	0.87 (0.77-0.97)	5.9	0.015
DUOX1	-0.078	0.93 (0.86-1)	4.1	0.044
SEMA6D	-0.099	0.91 (0.82-1)	4.2	0.039
BCL2L10	0.097	1.1 (1-1.2)	6.2	0.013
BCAR3	0.19	1.2 (1.1-1.4)	8.3	0.004
DNASE2B	-0.11	0.89 (0.83-0.97)	8	0.0048
IFT172	-0.15	0.86 (0.74-0.99)	4.4	0.035
PREPL	-0.18	0.83 (0.7-1)	3.9	0.048
TRIM54	-0.07	0.93 (0.87-0.99)	4.6	0.031
CH25H	-0.11	0.9 (0.83-0.97)	8.4	0.0038
BTBD16	0.085	1.1 (1-1.2)	4.5	0.034
KIF11	0.18	1.2 (1.1-1.3)	9.4	0.0022
CEP55	0.16	1.2 (1.1-1.3)	9.8	0.0017
KIF20B	0.17	1.2 (1-1.4)	5.6	0.018
ENTPD1	-0.21	0.81 (0.69-0.96)	5.9	0.015
GPR87	0.056	1.1 (1-1.1)	6	0.015
PLA2G12B	-0.078	0.92 (0.88-0.97)	9.6	0.0019
CARF	-0.22	0.8 (0.68-0.94)	7.2	0.0072
CHRNA1	-0.11	0.89 (0.83-0.97)	7.8	0.0051
ABI2	-0.19	0.83 (0.68-1)	3.9	0.048
SENP7	-0.28	0.75 (0.63-0.9)	9.5	0.0021
APH1B	-0.15	0.86 (0.73-1)	3.9	0.048
RASGEF1B	-0.15	0.86 (0.74-0.99)	4.1	0.043
FGF5	0.091	1.1 (1-1.2)	11	0.0012
KIAA1109	-0.18	0.83 (0.72-0.96)	6.2	0.013
PDE5A	-0.14	0.87 (0.76-1)	4	0.047
CENPE	0.15	1.2 (1-1.3)	7.8	0.0053
LEF1	-0.13	0.88 (0.77-0.99)	4.3	0.037
FBN2	0.079	1.1 (1-1.2)	4.4	0.037
PARVG	-0.13	0.88 (0.78-0.98)	4.9	0.026
PDE6H	-0.25	0.78 (0.63-0.97)	5.2	0.022
KLRG1	-0.19	0.83 (0.73-0.93)	9.4	0.0022
VAMP1	-0.17	0.84 (0.73-0.96)	6.2	0.013
CD27	-0.12	0.89 (0.81-0.98)	5.8	0.016
RBP5	-0.19	0.83 (0.72-0.95)	7.6	0.0057
PPFIA2	-0.12	0.89 (0.8-0.98)	6	0.014
ANP32D	-0.24	0.79 (0.65-0.95)	6.4	0.011
LRIG3	-0.11	0.89 (0.81-0.99)	4.5	0.034
LGR5	-0.078	0.93 (0.86-0.99)	4.4	0.035
PTPRQ	-0.12	0.89 (0.82-0.96)	9.5	0.0021
SLC46A3	-0.24	0.78 (0.69-0.9)	13	0.00037
PDX1	0.062	1.1 (1-1.1)	7.3	0.0069
LNX2	-0.16	0.85 (0.73-0.99)	4.3	0.038
SUOX	-0.19	0.83 (0.7-0.98)	4.6	0.032
CCDC65	-0.15	0.86 (0.76-0.98)	5.3	0.021
N4BP2L1	-0.23	0.79 (0.69-0.91)	10	0.0014
MAP3K12	-0.18	0.84 (0.72-0.97)	5.4	0.021
ITGB7	-0.13	0.88 (0.78-0.98)	5.6	0.018
LPAR6	-0.2	0.82 (0.71-0.94)	8.4	0.0037
RHOF	0.19	1.2 (1.1-1.4)	11	0.0011
DIAPH3	0.17	1.2 (1.1-1.3)	9.3	0.0023
SLAIN1	-0.14	0.87 (0.78-0.96)	7.4	0.0066
ZIC5	0.08	1.1 (1-1.1)	8.7	0.0032
TTC6	-0.098	0.91 (0.83-0.99)	5.1	0.024
CDH24	0.12	1.1 (1-1.3)	4.6	0.032
FITM1	-0.13	0.88 (0.78-0.99)	4.7	0.03
FRMD6	0.14	1.2 (1-1.3)	6.4	0.012
RTN1	-0.12	0.89 (0.81-0.98)	6.1	0.014
ADAM21	0.1	1.1 (1-1.2)	4.7	0.031
GPR65	-0.15	0.86 (0.77-0.97)	6.6	0.011
FAM181A	-0.084	0.92 (0.86-0.98)	6.3	0.012
FBLN5	-0.12	0.89 (0.79-1)	4.2	0.041
SERPINA10	-0.087	0.92 (0.84-1)	4	0.045
HDC	-0.12	0.89 (0.82-0.96)	8.4	0.0037
PSTPIP1	-0.14	0.87 (0.77-0.98)	5.3	0.021
NEIL1	-0.17	0.84 (0.76-0.94)	9.8	0.0018
TLNRD1	0.21	1.2 (1-1.5)	5	0.025
CCDC33	-0.073	0.93 (0.87-0.99)	5.6	0.018
CYP1A2	-0.15	0.86 (0.78-0.96)	7.3	0.007
RHCG	0.1	1.1 (1-1.2)	13	0.00028
RLBP1	-0.15	0.86 (0.75-0.99)	4.5	0.033
FANCI	0.19	1.2 (1.1-1.4)	8.1	0.0043
TICRR	0.15	1.2 (1.1-1.3)	9	0.0027
NTRK3	-0.14	0.87 (0.8-0.95)	10	0.0014
MCTP2	-0.16	0.85 (0.74-0.97)	5.8	0.016
FURIN	0.15	1.2 (1.1-1.3)	9	0.0027
IGSF6	-0.14	0.87 (0.78-0.97)	6.5	0.011
MYLK3	-0.13	0.88 (0.8-0.96)	7.6	0.0057
NKD1	-0.12	0.88 (0.81-0.96)	7.8	0.0052
TLDC1	0.19	1.2 (1-1.4)	5.2	0.023
IRF8	-0.17	0.85 (0.76-0.95)	8.7	0.0033
ZSCAN32	-0.21	0.81 (0.67-0.98)	4.5	0.033
ZNF287	-0.2	0.82 (0.71-0.94)	8.5	0.0036
KSR1	-0.15	0.86 (0.77-0.97)	6.5	0.011
UNC45B	-0.18	0.84 (0.75-0.93)	11	0.00095
ARSG	-0.25	0.78 (0.66-0.93)	7.8	0.0051
ABCA8	-0.13	0.88 (0.81-0.95)	10	0.0012
GREB1L	0.11	1.1 (1-1.2)	10	0.0013
RMC1	-0.21	0.81 (0.66-0.99)	4.2	0.04
SLC14A1	-0.15	0.86 (0.79-0.95)	9.4	0.0022
ARRB2	-0.23	0.79 (0.67-0.94)	7.3	0.0068
SLC13A5	0.078	1.1 (1-1.2)	5.4	0.02
ZMYND15	-0.16	0.85 (0.75-0.96)	6.9	0.0086
CCDC40	-0.12	0.88 (0.79-0.99)	4.4	0.036
SLC16A3	0.19	1.2 (1.1-1.4)	9.2	0.0024
RAB40B	-0.2	0.82 (0.72-0.94)	8.2	0.0041
TBCD	-0.18	0.83 (0.71-0.98)	4.8	0.029
ZNF750	-0.11	0.9 (0.84-0.95)	12	0.00054
MISP3	-0.13	0.88 (0.79-0.98)	5.5	0.019
TMEM50B	-0.28	0.75 (0.64-0.89)	11	0.00097
MYO1F	-0.13	0.88 (0.77-0.99)	4.3	0.038
IGLON5	0.094	1.1 (1-1.2)	4.6	0.033
PRDM16	-0.11	0.9 (0.84-0.96)	11	0.0011
FHAD1	-0.12	0.89 (0.81-0.97)	7	0.0083
PADI1	0.046	1 (1-1.1)	3.9	0.049
EPHA2	0.1	1.1 (1-1.2)	4.1	0.042
IL22RA1	0.1	1.1 (1-1.2)	7.8	0.0053
PLK4	0.14	1.2 (1-1.3)	5.4	0.02
FCN3	-0.086	0.92 (0.85-0.99)	4.4	0.036
SYTL1	-0.14	0.87 (0.78-0.97)	5.8	0.016
NBPF3	-0.14	0.87 (0.75-1)	4	0.046
AZIN2	-0.21	0.81 (0.71-0.93)	9.5	0.0021
KIF2C	0.13	1.1 (1-1.3)	7.6	0.0059
BEST4	-0.17	0.84 (0.76-0.93)	11	0.0012
ZNF697	0.15	1.2 (1-1.3)	4.2	0.04
CD53	-0.13	0.88 (0.79-0.99)	4.8	0.029
RXRG	-0.081	0.92 (0.86-0.99)	5.2	0.023
UCK2	0.16	1.2 (1.1-1.3)	8.8	0.003
XCL2	-0.13	0.87 (0.79-0.97)	6.9	0.0087
PPOX	-0.17	0.84 (0.73-0.97)	5.3	0.021
NUF2	0.12	1.1 (1-1.2)	6.1	0.013
FCRL5	-0.1	0.9 (0.84-0.97)	7.2	0.0074
HMCN1	-0.11	0.9 (0.81-0.99)	4.9	0.027
RGL1	-0.18	0.84 (0.74-0.95)	8	0.0046
RORC	-0.099	0.91 (0.83-0.99)	4.8	0.028
SELENBP1	-0.12	0.88 (0.81-0.96)	8.5	0.0036
DTL	0.19	1.2 (1.1-1.4)	9.9	0.0016
DYRK3	-0.14	0.87 (0.76-1)	4.1	0.043
SUSD4	-0.092	0.91 (0.84-0.99)	5	0.025
HHIPL2	0.049	1.1 (1-1.1)	4.3	0.039
ATP8B2	-0.18	0.84 (0.74-0.95)	7.2	0.0074
NUP210L	-0.1	0.9 (0.84-0.97)	8.6	0.0035
S100A7	0.052	1.1 (1-1.1)	4	0.045
GALNT2	0.24	1.3 (1.1-1.5)	8.6	0.0034
LEFTY2	-0.11	0.9 (0.84-0.97)	8.1	0.0044
ITPKB	-0.17	0.84 (0.73-0.97)	5.4	0.02
EPHX1	-0.16	0.86 (0.78-0.94)	10	0.0013
PTPN7	-0.13	0.88 (0.78-0.98)	5	0.026
SYT2	-0.1	0.9 (0.84-0.96)	8.9	0.0029
GDF7	-0.085	0.92 (0.84-1)	3.9	0.048
GALM	-0.16	0.86 (0.74-0.99)	4.5	0.033
EML4	-0.17	0.84 (0.72-0.99)	4.3	0.039
ANKRD53	-0.12	0.89 (0.79-0.99)	4.7	0.031
NPHP1	-0.2	0.82 (0.72-0.94)	7.7	0.0056
C1QL2	-0.079	0.92 (0.88-0.97)	8.8	0.0031
LIPT1	-0.23	0.8 (0.65-0.98)	4.6	0.032
CNGA3	-0.085	0.92 (0.87-0.97)	11	0.001
FAHD2B	-0.14	0.87 (0.76-0.99)	4.4	0.035
AFF3	-0.1	0.9 (0.84-0.98)	6.7	0.0097
GPR17	-0.11	0.9 (0.82-0.98)	5.5	0.019
SCN1A	-0.078	0.93 (0.87-0.98)	6.9	0.0084
DLX1	0.1	1.1 (1-1.2)	5.6	0.018
HSPD1	0.18	1.2 (1-1.4)	4.5	0.034
NYAP2	-0.085	0.92 (0.86-0.98)	6.2	0.013
CPNE9	-0.11	0.89 (0.8-0.99)	4.6	0.033
RBMS3	-0.14	0.87 (0.78-0.97)	6.1	0.014
ITGA9	-0.15	0.86 (0.78-0.95)	8.3	0.004
LRIG1	-0.24	0.79 (0.69-0.9)	13	0.00035
LIMD1	-0.18	0.84 (0.72-0.97)	5.8	0.016
ZNF660	-0.16	0.85 (0.76-0.96)	7.2	0.0072
NFKBIZ	-0.12	0.89 (0.8-0.99)	4.7	0.031
NXPE3	-0.17	0.84 (0.73-0.98)	5	0.026
TMEM108	-0.097	0.91 (0.83-0.99)	5.1	0.024
AGTR1	-0.085	0.92 (0.84-1)	3.9	0.048
TCTA	-0.23	0.8 (0.69-0.92)	9.4	0.0022
NICN1	-0.21	0.81 (0.69-0.96)	6.2	0.013
UCN2	0.1	1.1 (1-1.2)	7.9	0.0049
EAF2	-0.26	0.77 (0.65-0.91)	9.4	0.0021
ILDR1	-0.13	0.88 (0.78-1)	4.1	0.042
TM4SF19	0.11	1.1 (1-1.2)	8	0.0047
LYAR	0.21	1.2 (1-1.5)	5.7	0.017
CENPC	-0.29	0.75 (0.61-0.91)	8	0.0048
KLHL8	-0.19	0.82 (0.68-1)	4	0.045
ANK2	-0.15	0.86 (0.78-0.95)	9.2	0.0025
CCNA2	0.19	1.2 (1.1-1.3)	13	0.00034
RNF175	-0.17	0.85 (0.76-0.94)	9.5	0.002
OTULINL	-0.11	0.9 (0.81-0.99)	4.6	0.033
UGT3A1	-0.064	0.94 (0.88-1)	4	0.047
PIK3R1	-0.18	0.83 (0.72-0.97)	5.7	0.017
IQGAP2	-0.12	0.89 (0.8-0.99)	4.6	0.031
CRHBP	-0.19	0.83 (0.74-0.92)	12	0.00064
TSLP	-0.12	0.89 (0.81-0.97)	7	0.0081
CDKAL1	-0.22	0.8 (0.66-0.97)	4.9	0.026
GFRA3	-0.066	0.94 (0.89-0.98)	7	0.0083
TRIM7	0.14	1.2 (1.1-1.3)	11	0.00074
RASGEF1C	0.07	1.1 (1-1.1)	5.1	0.024
DAAM2	-0.17	0.84 (0.77-0.92)	14	0.00019
HMGCLL1	-0.15	0.86 (0.8-0.93)	13	0.00029
FGD2	-0.16	0.85 (0.76-0.96)	7.2	0.0072
TCTE1	-0.073	0.93 (0.87-0.99)	4.6	0.032
IRAK1BP1	-0.21	0.81 (0.7-0.94)	7.5	0.006
SCML4	-0.18	0.84 (0.76-0.92)	13	0.00035
RSPO3	0.069	1.1 (1-1.1)	4.3	0.039
ARHGAP18	-0.17	0.84 (0.73-0.98)	5.2	0.022
MTFR2	0.13	1.1 (1-1.3)	5.6	0.018
SDK1	-0.12	0.89 (0.82-0.96)	8.3	0.0039
CDCA5	0.17	1.2 (1.1-1.3)	11	0.00097
LOC541473	-0.24	0.78 (0.67-0.92)	9	0.0028
CCT6A	0.21	1.2 (1.1-1.4)	7	0.0081
TRIM50	-0.092	0.91 (0.84-0.99)	4.6	0.031
TMEM168	-0.22	0.81 (0.66-0.98)	4.7	0.03
CNPY1	0.17	1.2 (1-1.3)	7.2	0.0072
NCAPG2	0.14	1.1 (1-1.3)	4.3	0.038
ZNF157	-0.13	0.88 (0.8-0.96)	7.5	0.0063
ZNF182	-0.24	0.79 (0.65-0.95)	6.4	0.011
KRBOX4	-0.22	0.81 (0.66-0.99)	4.3	0.039
ZNF41	-0.21	0.81 (0.68-0.98)	4.8	0.028
GPR174	-0.14	0.87 (0.79-0.95)	9.7	0.0019
OGT	-0.22	0.8 (0.69-0.92)	9.7	0.0018
GPC3	-0.11	0.89 (0.82-0.97)	7.8	0.0052
MFHAS1	-0.15	0.86 (0.75-0.99)	4.5	0.035
FBXO25	-0.23	0.79 (0.67-0.94)	6.9	0.0088
ZNF185	0.16	1.2 (1-1.3)	5.3	0.021
ATP6V1B2	-0.22	0.8 (0.67-0.96)	5.6	0.018
CHRNA6	-0.16	0.85 (0.77-0.95)	8.9	0.0029
STAR	-0.17	0.84 (0.76-0.94)	10	0.0013
DNAJC5B	-0.13	0.88 (0.8-0.97)	6.6	0.01
TRIM55	-0.073	0.93 (0.87-1)	4.3	0.038
ADHFE1	-0.15	0.86 (0.78-0.94)	9.7	0.0018
DPYS	-0.1	0.9 (0.82-0.99)	5.2	0.022
RSPO2	-0.087	0.92 (0.86-0.98)	6.9	0.0087
NFIB	-0.17	0.84 (0.74-0.96)	6.5	0.011
IFNA5	-0.3	0.74 (0.56-0.97)	4.7	0.031
C9orf72	-0.17	0.85 (0.73-0.99)	4.5	0.035
SHC3	-0.14	0.87 (0.8-0.95)	9.4	0.0022
PLPPR1	-0.1	0.9 (0.85-0.95)	13	0.00036
SNX30	-0.22	0.8 (0.72-0.9)	14	0.00017
CRB2	-0.13	0.88 (0.8-0.96)	7.5	0.0062
HMCN2	-0.12	0.89 (0.82-0.96)	8.3	0.0041
TMEM236	-0.13	0.87 (0.79-0.96)	7.8	0.0052
CDHR1	-0.1	0.9 (0.83-0.99)	5	0.026
LRMDA	-0.2	0.82 (0.71-0.94)	7.5	0.0061
HABP2	-0.086	0.92 (0.87-0.96)	12	0.00061
PLEKHS1	-0.079	0.92 (0.88-0.98)	8.2	0.0041
MKI67	0.16	1.2 (1.1-1.3)	10	0.0013
LRRC27	-0.21	0.81 (0.69-0.95)	6.6	0.01
PAOX	-0.2	0.82 (0.7-0.96)	6	0.014
ADAM12	0.093	1.1 (1-1.2)	5	0.025
ADM	0.14	1.2 (1.1-1.3)	11	0.0011
SCGB1A1	-0.041	0.96 (0.93-0.99)	5.6	0.018
SLC43A1	-0.14	0.87 (0.76-0.98)	4.9	0.027
CCDC81	-0.16	0.85 (0.76-0.95)	8	0.0046
SESN3	-0.16	0.86 (0.77-0.95)	7.9	0.005
KLHL35	-0.13	0.87 (0.79-0.96)	7.5	0.0062
C11orf52	-0.17	0.84 (0.75-0.95)	8.2	0.0042
GLB1L2	-0.1	0.9 (0.83-0.98)	6.3	0.012
ADAM33	-0.12	0.89 (0.81-0.97)	6.6	0.01
SLC22A8	-0.24	0.78 (0.65-0.95)	6.1	0.013
ROM1	-0.16	0.85 (0.75-0.96)	6.3	0.012
MS4A2	-0.11	0.89 (0.83-0.96)	9.6	0.0019
CHEK1	0.19	1.2 (1.1-1.4)	9.8	0.0018
KIRREL3	0.13	1.1 (1-1.2)	8.1	0.0044
SCN2B	-0.12	0.89 (0.82-0.96)	9.1	0.0026
TMEM25	-0.2	0.82 (0.72-0.93)	9.3	0.0023
GPHA2	-0.11	0.89 (0.81-0.98)	5.8	0.016
CDC42EP2	0.19	1.2 (1.1-1.4)	7.4	0.0064
ALDOA	0.18	1.2 (1-1.4)	5.6	0.018
HMGA2	0.062	1.1 (1-1.1)	8.7	0.0031
CLEC1A	-0.16	0.85 (0.74-0.99)	4.7	0.03
MPP7	-0.17	0.84 (0.74-0.95)	7.7	0.0054
ITGB1	0.19	1.2 (1-1.4)	6.1	0.014
PCDH15	-0.11	0.9 (0.84-0.96)	9.1	0.0025
CTF1	-0.13	0.88 (0.79-0.97)	6.4	0.012
KLHL1	0.19	1.2 (1-1.5)	4.4	0.035
KIAA1328	-0.28	0.75 (0.64-0.89)	11	0.0011
HNMT	-0.15	0.86 (0.75-0.98)	5.1	0.024
PDCD4	-0.21	0.81 (0.68-0.97)	5	0.025
VEGFC	0.22	1.2 (1.1-1.4)	15	0.00013
CD226	-0.19	0.83 (0.74-0.93)	10	0.0012
MTMR12	-0.2	0.82 (0.69-0.97)	5.1	0.024
DOCK1	-0.18	0.83 (0.71-0.98)	5	0.025
RILPL2	-0.16	0.85 (0.73-0.99)	4.2	0.042
SLC7A11	0.074	1.1 (1-1.2)	4.6	0.032
MAGI1	-0.14	0.87 (0.75-1)	4	0.047
AKAP6	-0.13	0.88 (0.79-0.98)	5	0.025
MBIP	-0.21	0.81 (0.72-0.92)	12	0.00068
PTPRO	-0.1	0.9 (0.82-1)	4.2	0.04
ACAD8	-0.21	0.81 (0.71-0.93)	9.3	0.0023
THYN1	-0.2	0.82 (0.69-0.97)	5.5	0.019
TEX9	-0.11	0.9 (0.81-1)	4.1	0.044
NR3C2	-0.15	0.86 (0.79-0.94)	11	0.0011
VENTX	-0.11	0.9 (0.81-0.99)	4.3	0.039
MFSD6	-0.17	0.85 (0.72-0.99)	4.2	0.041
FLI1	-0.14	0.87 (0.76-0.99)	4.2	0.04
CENPU	0.17	1.2 (1.1-1.3)	8.9	0.0028
CCDC175	-0.15	0.86 (0.76-0.98)	5.2	0.023
GFRA1	-0.099	0.91 (0.85-0.97)	8.6	0.0034
TMEM132D	-0.07	0.93 (0.88-0.98)	6.9	0.0085
SCHIP1	-0.13	0.88 (0.77-1)	4	0.046
AP1S3	0.21	1.2 (1.1-1.4)	7.3	0.0068
RABGAP1L	-0.17	0.84 (0.71-1)	3.9	0.049
ASTN1	-0.075	0.93 (0.86-1)	4.1	0.043
TMEM163	-0.13	0.88 (0.81-0.95)	11	0.00071
GPATCH11	-0.21	0.81 (0.67-0.99)	4.4	0.036
HSPB8	-0.11	0.89 (0.81-0.99)	4.5	0.033
TMEM178A	-0.13	0.88 (0.8-0.97)	6.7	0.0094
CYSLTR2	-0.15	0.86 (0.77-0.96)	7.3	0.0068
SETBP1	-0.13	0.88 (0.79-0.98)	5.7	0.017
EPG5	-0.18	0.83 (0.71-0.98)	4.9	0.027
PSTPIP2	-0.2	0.82 (0.71-0.94)	7.8	0.0051
SPC25	0.2	1.2 (1.1-1.4)	12	0.00046
SPOCK1	0.1	1.1 (1-1.2)	9.9	0.0016
ZNF773	-0.21	0.81 (0.7-0.95)	6.9	0.0088
ZSCAN1	-0.087	0.92 (0.85-0.99)	4.6	0.031
CAMK4	-0.13	0.88 (0.78-0.99)	4.9	0.027
PLEKHH2	-0.15	0.86 (0.77-0.95)	8	0.0047
IGSF10	-0.14	0.87 (0.8-0.94)	12	0.00052
SPARCL1	-0.12	0.89 (0.8-0.99)	4.4	0.035
DSPP	-0.16	0.85 (0.73-0.99)	4.4	0.035
CLEC4F	-0.1	0.9 (0.84-0.97)	7.5	0.0062
TCTEX1D1	-0.12	0.89 (0.8-0.98)	6	0.014
BMP3	-0.068	0.93 (0.88-0.99)	5.4	0.02
PLOD2	0.13	1.1 (1-1.3)	6.8	0.0089
JAKMIP1	-0.1	0.9 (0.82-1)	4	0.044
MR1	-0.16	0.85 (0.73-0.99)	4.4	0.037
CENPH	0.2	1.2 (1.1-1.4)	6.9	0.0085
BANK1	-0.16	0.86 (0.76-0.96)	7.5	0.0062
TXNDC11	-0.24	0.79 (0.66-0.94)	7.3	0.0069
ACOXL	-0.14	0.87 (0.8-0.94)	13	0.00036
MERTK	-0.2	0.82 (0.72-0.94)	8.6	0.0033
PTPRR	0.086	1.1 (1-1.2)	4.2	0.039
CD96	-0.13	0.88 (0.79-0.99)	4.8	0.028
SLC25A27	-0.12	0.89 (0.81-0.97)	6.4	0.012
ADGRF4	0.082	1.1 (1-1.1)	8.4	0.0037
LPCAT1	-0.13	0.88 (0.8-0.98)	6	0.014
PLEKHG4B	-0.072	0.93 (0.88-0.99)	5.7	0.017
CMTM7	-0.19	0.82 (0.72-0.95)	7.5	0.0062
FAM92B	-0.084	0.92 (0.86-0.98)	6.8	0.0092
KCTD15	0.14	1.1 (1-1.3)	4.4	0.037
MCOLN2	-0.16	0.85 (0.76-0.95)	8.3	0.0039
DGKE	-0.14	0.87 (0.76-1)	4	0.047
GDPD1	-0.21	0.81 (0.7-0.94)	8.1	0.0044
ANKRD29	-0.096	0.91 (0.84-0.98)	6.3	0.012
C16orf74	0.14	1.1 (1.1-1.2)	9.7	0.0018
TBCEL	-0.18	0.84 (0.7-1)	4.1	0.044
GPR15	-0.1	0.9 (0.84-0.97)	7.7	0.0057
ABI3BP	-0.13	0.88 (0.8-0.97)	7	0.008
CYP4Z2P	-0.1	0.91 (0.85-0.96)	9.7	0.0018
ABCA6	-0.14	0.87 (0.79-0.97)	6.6	0.01
ABCA10	-0.1	0.9 (0.82-0.99)	4.3	0.039
ABCA5	-0.17	0.84 (0.74-0.96)	6.7	0.0098
ENPP3	-0.073	0.93 (0.88-0.98)	6.4	0.011
TNIK	-0.15	0.86 (0.78-0.96)	8	0.0045
PGM5	-0.13	0.87 (0.8-0.96)	8	0.0046
WNT3A	-0.083	0.92 (0.86-0.99)	5.3	0.022
CCDC173	-0.091	0.91 (0.84-1)	4.2	0.041
JAM2	-0.17	0.85 (0.74-0.97)	5.8	0.016
PLCL2	-0.13	0.88 (0.78-0.99)	4.3	0.039
SKA1	0.15	1.2 (1.1-1.3)	9.2	0.0024
CA10	-0.052	0.95 (0.91-0.99)	4.8	0.028
CYP2U1	-0.2	0.82 (0.71-0.94)	7.7	0.0055
RSPH10B	-0.12	0.88 (0.8-0.98)	5.8	0.016
AK9	-0.22	0.8 (0.69-0.93)	8.4	0.0037
TTC39B	-0.21	0.81 (0.69-0.95)	6.7	0.0098
MARVELD1	0.17	1.2 (1-1.4)	5.4	0.02
GPR78	0.094	1.1 (1-1.2)	4.5	0.033
RHOC	0.16	1.2 (1-1.4)	4.1	0.042
SLC16A1	0.14	1.2 (1.1-1.3)	11	0.0011
TRIM74	-0.11	0.89 (0.8-1)	3.9	0.048
PDZD9	-0.18	0.84 (0.74-0.95)	7.3	0.0069
OTOA	-0.17	0.85 (0.75-0.96)	7	0.008
FAM126B	-0.2	0.82 (0.68-0.99)	4.2	0.04
ALS2CR12	-0.12	0.89 (0.81-0.98)	6.1	0.013
C2CD6	-0.09	0.91 (0.85-0.99)	5.5	0.019
ELMO1	-0.17	0.85 (0.74-0.97)	6	0.014
RAET1L	0.13	1.1 (1.1-1.2)	13	0.00025
SLA	-0.13	0.88 (0.78-0.98)	5.3	0.022
RAB39B	-0.16	0.85 (0.77-0.95)	8.8	0.003
CLIC2	-0.11	0.89 (0.8-1)	3.9	0.049
MICU3	-0.16	0.85 (0.76-0.95)	7.9	0.0048
GRIP1	0.11	1.1 (1-1.2)	5.1	0.024
MAGEA8	0.073	1.1 (1-1.1)	5.8	0.016
CFAP70	-0.11	0.9 (0.82-0.98)	5.2	0.022
GNA14	-0.16	0.85 (0.77-0.94)	10	0.0013
GPR61	-0.13	0.88 (0.79-0.99)	4.8	0.029
KCNMA1	-0.12	0.89 (0.81-0.98)	5.5	0.019
TSPAN7	-0.12	0.89 (0.82-0.97)	7.6	0.006
CDK20	-0.15	0.86 (0.74-1)	4	0.045
SFXN2	-0.18	0.84 (0.72-0.98)	4.9	0.026
PPP2R2B	-0.12	0.89 (0.79-0.99)	4.5	0.034
KCNS2	-0.15	0.86 (0.78-0.95)	8.9	0.0028
FAM122C	-0.25	0.78 (0.65-0.94)	7	0.0081
CD109	0.15	1.2 (1.1-1.3)	12	0.00056
UNC5D	0.081	1.1 (1-1.2)	7.2	0.0075
ADGRG4	-0.23	0.8 (0.68-0.94)	7.2	0.0073
MPV17L	-0.11	0.9 (0.83-0.97)	6.8	0.0093
BUB1B	0.15	1.2 (1-1.3)	8.4	0.0037
GHRL	-0.23	0.8 (0.7-0.91)	12	0.00048
RBPMS	-0.14	0.87 (0.77-0.99)	4.4	0.036
TMEM171	0.1	1.1 (1-1.2)	7.7	0.0056
MMP14	0.14	1.2 (1-1.3)	6	0.015
SUSD3	-0.16	0.86 (0.76-0.96)	7.1	0.0079
CLEC18A	-0.13	0.88 (0.79-0.97)	6.2	0.013
C1orf158	-0.071	0.93 (0.88-0.99)	5.7	0.017
CACNA1D	-0.14	0.87 (0.8-0.94)	12	0.00062
KIT	-0.1	0.9 (0.84-0.97)	7.6	0.006
ZNF19	-0.25	0.78 (0.65-0.93)	7.7	0.0055
CCNB2	0.17	1.2 (1.1-1.3)	9.8	0.0018
MYO1E	0.21	1.2 (1.1-1.4)	8.7	0.0033
TSC22D3	-0.12	0.88 (0.78-1)	4	0.045
KCNJ15	-0.081	0.92 (0.86-0.99)	5.1	0.024
ERG	-0.17	0.84 (0.73-0.97)	5.9	0.015
C2CD2	-0.18	0.84 (0.7-1)	3.9	0.048
SVOPL	-0.094	0.91 (0.84-0.99)	5.2	0.023
SNX22	-0.19	0.83 (0.72-0.95)	7.4	0.0065
SLC34A2	-0.11	0.89 (0.84-0.95)	13	0.00024
ACAN	0.088	1.1 (1-1.2)	4.8	0.028
WDR19	-0.24	0.79 (0.67-0.93)	8.1	0.0045
FMNL2	-0.18	0.84 (0.72-0.97)	5.5	0.019
DUSP2	-0.13	0.88 (0.79-0.99)	4.9	0.027
UBXN11	-0.15	0.86 (0.76-0.98)	5	0.025
NLRP14	-0.11	0.89 (0.8-1)	3.9	0.048
LRRC43	-0.092	0.91 (0.83-1)	4.2	0.042
GPR153	0.13	1.1 (1-1.3)	5.7	0.017
CDC25C	0.19	1.2 (1.1-1.3)	13	0.00033
RIBC1	-0.13	0.87 (0.78-0.98)	5.6	0.018
CD1D	-0.19	0.82 (0.73-0.92)	11	0.00097
CD1A	-0.057	0.94 (0.89-1)	4.2	0.041
CD1C	-0.12	0.88 (0.82-0.95)	11	0.00088
CD1B	-0.11	0.9 (0.84-0.97)	8.5	0.0036
CD1E	-0.11	0.89 (0.83-0.96)	11	0.0011
CPA5	-0.11	0.9 (0.82-0.99)	5.2	0.023
PPP1R9A	-0.17	0.84 (0.75-0.95)	8.1	0.0045
ZSCAN12	-0.22	0.81 (0.68-0.95)	6.4	0.012
RNF166	-0.17	0.85 (0.72-0.99)	4.2	0.041
CDA	0.066	1.1 (1-1.1)	4.3	0.038
ADAMTS4	0.1	1.1 (1-1.2)	5.6	0.018
EPB41	-0.21	0.81 (0.69-0.95)	6.7	0.0096
IFNAR2	-0.17	0.84 (0.72-1)	4	0.046
STC1	0.12	1.1 (1-1.2)	7.3	0.0069
PRAC1	0.22	1.2 (1.1-1.5)	7.3	0.0067
RUNX1	-0.16	0.85 (0.72-1)	4.1	0.044
GIP	0.1	1.1 (1-1.2)	6.5	0.011
CHAF1B	0.16	1.2 (1-1.3)	5.5	0.019
CLDN14	0.11	1.1 (1-1.2)	4.3	0.038
SCUBE1	-0.087	0.92 (0.84-1)	4.1	0.043
M1AP	-0.15	0.86 (0.77-0.95)	8.3	0.0039
IRX6	-0.072	0.93 (0.88-0.98)	7	0.0079
BTG2	-0.19	0.83 (0.74-0.93)	11	0.00086
CES5A	0.2	1.2 (1.1-1.4)	6.8	0.009
HK2	0.12	1.1 (1-1.3)	4.8	0.029
STARD9	-0.15	0.86 (0.77-0.96)	6.8	0.009
RGL4	-0.23	0.8 (0.7-0.91)	11	0.0011
ISL2	0.09	1.1 (1-1.2)	4.2	0.041
CCDC17	-0.095	0.91 (0.84-0.99)	5.4	0.02
ADGRG5	-0.11	0.9 (0.81-0.99)	4.6	0.032
TEPP	-0.096	0.91 (0.85-0.97)	8.7	0.0032
LRRC36	-0.13	0.88 (0.8-0.95)	9.4	0.0021
C16orf86	-0.12	0.89 (0.79-1)	4.1	0.043
LYPD5	0.096	1.1 (1-1.2)	4	0.044
TNFRSF13C	-0.11	0.9 (0.83-0.98)	6	0.015
IQCC	-0.23	0.79 (0.67-0.94)	7.6	0.0057
ZBTB8A	-0.25	0.78 (0.63-0.95)	6	0.014
CPAMD8	-0.092	0.91 (0.85-0.98)	6.6	0.011
TFF1	0.038	1 (1-1.1)	4.7	0.03
UBASH3A	-0.14	0.87 (0.77-0.97)	6.6	0.01
HSF2BP	0.13	1.1 (1-1.3)	4.6	0.031
GAB3	-0.21	0.81 (0.71-0.92)	11	0.0011
ZNF66	-0.17	0.85 (0.76-0.94)	11	0.0011
FAM207A	0.22	1.2 (1.1-1.5)	6.4	0.012
S100B	-0.08	0.92 (0.86-1)	4.3	0.037
ZNF208	-0.095	0.91 (0.84-0.98)	5.6	0.018
LCN1	0.14	1.2 (1-1.3)	7.2	0.0072
ST6GALNAC6	-0.18	0.83 (0.72-0.96)	6.2	0.013
COX6B2	0.098	1.1 (1-1.2)	6.3	0.012
JAML	-0.16	0.85 (0.76-0.95)	8.4	0.0038
CD3G	-0.14	0.87 (0.78-0.97)	6.4	0.011
CXCR5	-0.096	0.91 (0.84-0.99)	5.4	0.021
SHC1	0.21	1.2 (1.1-1.5)	6.8	0.0091
CCR5	-0.12	0.89 (0.79-0.99)	4.5	0.034
FCRL3	-0.15	0.86 (0.79-0.94)	12	0.00053
LY6K	0.067	1.1 (1-1.1)	8.7	0.0032
ZNF394	-0.26	0.77 (0.62-0.97)	4.8	0.029
ZNF333	-0.24	0.78 (0.65-0.94)	6.8	0.0093
MRNIP	-0.16	0.85 (0.74-0.97)	5.6	0.018
SCGB3A1	-0.063	0.94 (0.9-0.98)	9.7	0.0019
MFSD12	0.15	1.2 (1-1.3)	4.4	0.037
LOC102725072	-0.11	0.9 (0.81-1)	4	0.046
TUBA3FP	-0.17	0.85 (0.75-0.95)	8.2	0.0042
LRRC56	-0.13	0.87 (0.79-0.97)	6.1	0.013
ZNF577	-0.18	0.84 (0.73-0.96)	6.1	0.014
KLHL10	-0.17	0.84 (0.73-0.97)	5.7	0.017
ITGA5	0.15	1.2 (1-1.3)	5.9	0.015
SIGLEC11	-0.11	0.9 (0.82-0.98)	5.3	0.021
CD300LG	-0.086	0.92 (0.86-0.98)	5.9	0.015
ASB16	-0.14	0.87 (0.77-0.98)	5	0.025
FMNL3	-0.16	0.85 (0.73-0.99)	4.2	0.041
AQP5	-0.045	0.96 (0.92-1)	4.8	0.028
RACGAP1	0.15	1.2 (1-1.3)	5.9	0.015
SPC24	0.14	1.1 (1-1.3)	6.3	0.012
ALOX15	-0.084	0.92 (0.87-0.97)	8.1	0.0044
TREML1	-0.2	0.82 (0.74-0.91)	13	0.00029
ADCY10P1	-0.12	0.89 (0.79-1)	3.9	0.049
SCIMP	-0.12	0.89 (0.8-0.98)	5.4	0.021
TEDC2	0.14	1.1 (1-1.3)	5.9	0.015
TBC1D24	-0.15	0.86 (0.75-1)	4.1	0.043
BICDL2	-0.12	0.89 (0.8-0.98)	5.4	0.02
ADCY9	-0.18	0.84 (0.74-0.95)	7.7	0.0055
PPP1R32	-0.14	0.87 (0.78-0.97)	5.9	0.015
ITIH3	-0.11	0.89 (0.8-1)	4	0.045
CYP4A22	-0.12	0.89 (0.8-0.98)	5.5	0.019
BEND5	-0.17	0.84 (0.76-0.93)	12	0.00057
ELAVL4	-0.098	0.91 (0.83-0.99)	4.7	0.03
ZSWIM5	-0.14	0.87 (0.78-0.97)	5.7	0.017
AK4	0.083	1.1 (1-1.2)	4	0.045
SLC25A34	-0.18	0.84 (0.74-0.95)	8.3	0.004
TSSK3	-0.12	0.88 (0.79-0.99)	4.5	0.034
TTLL10	-0.14	0.87 (0.81-0.94)	12	0.00051
IL23R	-0.12	0.88 (0.79-0.99)	4.8	0.029
DNAJB4	0.17	1.2 (1-1.4)	6.2	0.013
B3GALT2	-0.16	0.85 (0.79-0.93)	15	0.00011
GFI1	-0.12	0.89 (0.78-1)	3.9	0.047
KCNT2	-0.1	0.9 (0.82-0.99)	4.3	0.038
CADM3	-0.077	0.93 (0.86-1)	4	0.047
NLRP3	-0.11	0.9 (0.81-1)	4	0.045
SLAMF6	-0.13	0.88 (0.79-0.97)	5.9	0.015
FCRLB	0.13	1.1 (1-1.3)	4.3	0.037
KLHDC9	-0.15	0.86 (0.78-0.94)	10	0.0012
LRRC52	-0.091	0.91 (0.85-0.98)	5.8	0.016
PPP1R21	-0.23	0.8 (0.65-0.98)	4.8	0.028
IL24	-0.16	0.85 (0.76-0.95)	8.5	0.0035
FCMR	-0.17	0.84 (0.75-0.94)	9.9	0.0017
PIGR	-0.058	0.94 (0.9-0.99)	6.4	0.012
FCAMR	-0.14	0.87 (0.81-0.94)	13	0.00032
PUS10	-0.24	0.79 (0.66-0.94)	6.9	0.0088
CAPN13	-0.072	0.93 (0.88-0.99)	5.9	0.015
KCNF1	0.13	1.1 (1.1-1.2)	15	0.00014
NEUROD1	-0.075	0.93 (0.87-0.99)	5.2	0.022
CLHC1	-0.16	0.85 (0.74-0.98)	5	0.025
PRORSD1P	-0.17	0.85 (0.73-0.98)	4.8	0.028
FRZB	-0.17	0.84 (0.76-0.93)	11	0.00093
ALMS1P1	-0.13	0.88 (0.79-0.98)	5.3	0.021
COQ8A	-0.14	0.87 (0.75-1)	4.1	0.044
TEKT4	-0.087	0.92 (0.85-0.99)	5.2	0.023
SPATA18	-0.1	0.9 (0.84-0.97)	7.2	0.0072
CFAP221	-0.071	0.93 (0.87-1)	4.3	0.038
BBS5	-0.19	0.83 (0.71-0.98)	5.1	0.024
HPGDS	-0.14	0.87 (0.8-0.94)	12	0.00062
C1QTNF7	-0.13	0.88 (0.81-0.95)	11	0.00097
TNFAIP8L2	-0.12	0.89 (0.79-0.99)	4.6	0.032
LCE3D	0.16	1.2 (1-1.3)	7.8	0.0052
SPRR3	0.06	1.1 (1-1.1)	6.9	0.0086
SPRR2D	0.05	1.1 (1-1.1)	5.4	0.02
ARHGAP25	-0.19	0.82 (0.71-0.95)	6.9	0.0085
TDRD10	-0.12	0.89 (0.83-0.96)	10	0.0015
ALPI	0.12	1.1 (1-1.2)	5.4	0.02
GPR155	-0.2	0.82 (0.7-0.96)	6	0.015
DAPL1	-0.081	0.92 (0.85-1)	4.3	0.038
KBTBD8	-0.17	0.84 (0.75-0.94)	9.3	0.0023
LMOD3	-0.22	0.81 (0.71-0.92)	10	0.0012
SLC15A2	-0.15	0.86 (0.79-0.94)	11	0.001
CCDC141	-0.097	0.91 (0.83-0.99)	4.8	0.028
CIP2A	0.11	1.1 (1-1.2)	4	0.044
EOMES	-0.11	0.89 (0.81-0.99)	5.1	0.024
FCRL4	-0.12	0.89 (0.82-0.96)	8.9	0.0029
TRAT1	-0.12	0.88 (0.81-0.97)	6.7	0.0096
NFASC	-0.12	0.89 (0.8-0.98)	5.8	0.016
SGO2	0.18	1.2 (1.1-1.4)	7.7	0.0056
MNDA	-0.11	0.9 (0.82-0.99)	4.7	0.03
PYHIN1	-0.16	0.86 (0.77-0.95)	8.1	0.0044
EFHB	-0.09	0.91 (0.84-1)	4	0.046
ICA1L	-0.21	0.81 (0.71-0.93)	9.5	0.0021
CTLA4	-0.14	0.87 (0.79-0.96)	7.4	0.0064
ICOS	-0.12	0.89 (0.81-0.98)	5.5	0.019
CCDC191	-0.16	0.85 (0.74-0.98)	5.1	0.024
SYNPR	-0.11	0.89 (0.8-1)	4.2	0.041
PRICKLE2	-0.17	0.84 (0.74-0.96)	7	0.0082
PPM1K	-0.22	0.8 (0.69-0.93)	8.3	0.0041
GMPS	0.2	1.2 (1-1.5)	5	0.026
DCLK3	0.14	1.1 (1-1.3)	6.2	0.013
ABHD6	-0.16	0.85 (0.73-0.99)	4.2	0.039
DNASE1L3	-0.12	0.89 (0.82-0.95)	10	0.0014
PRRT3	-0.17	0.85 (0.75-0.95)	7.4	0.0066
MTHFD2L	-0.19	0.83 (0.7-0.98)	4.6	0.031
CPA3	-0.095	0.91 (0.85-0.97)	7.6	0.0058
KIF15	0.11	1.1 (1-1.2)	4	0.045
CDCP1	0.19	1.2 (1.1-1.3)	11	0.00078
CLEC3B	-0.14	0.87 (0.81-0.94)	11	0.00073
SLC6A20	-0.055	0.95 (0.9-1)	4.1	0.043
LZTFL1	-0.21	0.81 (0.68-0.96)	5.6	0.017
FYCO1	-0.19	0.83 (0.72-0.97)	5.9	0.016
LRRC2	-0.11	0.89 (0.81-0.98)	5.3	0.021
ZMYM6	-0.3	0.74 (0.59-0.92)	7.3	0.0067
GRIK3	-0.081	0.92 (0.86-0.99)	5.5	0.019
MEAF6	-0.22	0.8 (0.66-0.97)	5.4	0.02
KLF15	-0.14	0.87 (0.8-0.95)	10	0.0013
CFAP100	-0.08	0.92 (0.87-0.98)	6	0.014
PRKCD	-0.22	0.8 (0.69-0.93)	8.5	0.0036
ARHGEF3	-0.21	0.81 (0.68-0.97)	5	0.025
S100P	0.055	1.1 (1-1.1)	5.7	0.017
ZNF691	-0.21	0.81 (0.67-0.98)	4.8	0.028
H2AFZ	0.18	1.2 (1-1.4)	5.4	0.02
BDH2	-0.22	0.81 (0.69-0.95)	7	0.0083
CDC25A	0.15	1.2 (1-1.3)	7.2	0.0075
CAMP	-0.084	0.92 (0.85-0.99)	4.4	0.037
ZNF589	-0.24	0.79 (0.68-0.92)	9.4	0.0022
ATRIP	-0.18	0.84 (0.73-0.96)	6.1	0.013
SPRY1	-0.15	0.86 (0.74-1)	4.1	0.044
ABHD18	-0.22	0.8 (0.65-0.99)	4.3	0.038
POC1A	0.14	1.1 (1-1.3)	4.4	0.037
PPM1M	-0.23	0.79 (0.68-0.92)	9.1	0.0025
SCRG1	-0.12	0.88 (0.8-0.97)	6.8	0.0094
MAD2L1	0.16	1.2 (1.1-1.3)	8.7	0.0032
MAP9	-0.14	0.87 (0.76-0.99)	4.3	0.037
GUCY1A1	-0.2	0.82 (0.73-0.93)	9.6	0.0019
RANBP3L	-0.12	0.88 (0.81-0.97)	6.6	0.01
RNF180	-0.14	0.87 (0.79-0.96)	7.3	0.0068
F2RL1	0.14	1.2 (1-1.3)	7.8	0.0054
SCGB3A2	-0.049	0.95 (0.92-0.99)	6.2	0.013
GPX8	0.17	1.2 (1.1-1.3)	7.4	0.0063
CMYA5	-0.11	0.9 (0.81-1)	4.2	0.04
CARTPT	-0.26	0.77 (0.6-0.98)	4.4	0.035
SLC6A18	-0.15	0.86 (0.77-0.96)	7.2	0.0075
LINC01600	0.17	1.2 (1.1-1.3)	10	0.0015
GRIK2	0.083	1.1 (1-1.2)	6.1	0.014
TXLNB	-0.14	0.87 (0.78-0.96)	7.4	0.0065
CALHM4	0.2	1.2 (1-1.4)	5.8	0.016
CREBRF	-0.26	0.77 (0.65-0.92)	8.8	0.003
SFXN1	0.19	1.2 (1-1.5)	4.4	0.037
SAMD3	-0.16	0.85 (0.76-0.95)	7.8	0.0051
ANKRD55	-0.2	0.82 (0.74-0.91)	13	0.00025
FAM183BP	-0.13	0.88 (0.8-0.97)	7	0.008
MYOZ3	-0.13	0.88 (0.78-0.98)	5.3	0.022
PTTG1	0.18	1.2 (1.1-1.3)	9.3	0.0023
KCNK5	-0.11	0.89 (0.82-0.98)	6.4	0.012
KIF6	-0.096	0.91 (0.84-0.98)	5.4	0.02
STEAP1	0.093	1.1 (1-1.2)	4.5	0.034
USP49	-0.14	0.87 (0.75-1)	4	0.045
SYTL3	-0.23	0.79 (0.69-0.92)	9.6	0.002
ZNF704	-0.15	0.86 (0.78-0.95)	8.2	0.0043
TAGAP	-0.17	0.84 (0.75-0.95)	7.7	0.0054
DLC1	-0.12	0.89 (0.81-0.98)	6	0.014
C7orf57	-0.075	0.93 (0.86-1)	4.2	0.039
SBSPON	-0.12	0.89 (0.8-0.98)	5.3	0.022
DEFB1	0.054	1.1 (1-1.1)	4.3	0.039
GPR146	-0.14	0.87 (0.77-0.99)	4.6	0.031
CA3	-0.095	0.91 (0.84-0.98)	6.3	0.012
FMC1	-0.14	0.87 (0.76-0.99)	4.5	0.034
YWHAZ	0.2	1.2 (1-1.5)	4.5	0.034
TP53INP1	-0.26	0.77 (0.66-0.89)	11	0.00074
MYORG	0.14	1.1 (1-1.3)	4.2	0.041
CCDC171	-0.16	0.85 (0.73-0.99)	4.4	0.035
NIPSNAP3B	-0.25	0.78 (0.67-0.91)	9.9	0.0016
LETM2	0.16	1.2 (1-1.3)	6.7	0.0097
MAMDC2	-0.077	0.93 (0.86-0.99)	4.8	0.029
GKAP1	-0.19	0.83 (0.71-0.97)	5.3	0.021
FBP1	-0.17	0.84 (0.75-0.94)	9.1	0.0025
KIAA1958	-0.15	0.86 (0.75-1)	4.1	0.043
ASB11	-0.098	0.91 (0.84-0.98)	5.4	0.02
PIGA	-0.17	0.85 (0.72-1)	3.9	0.047
VEGFD	-0.1	0.9 (0.85-0.96)	12	0.00067
ZNF367	0.13	1.1 (1-1.3)	4	0.045
AQP3	-0.083	0.92 (0.86-0.99)	5.5	0.019
TRMT10B	-0.25	0.78 (0.65-0.94)	6.8	0.0091
MELK	0.14	1.1 (1-1.3)	8.6	0.0035
INTS6L	-0.17	0.84 (0.73-0.97)	5.8	0.016
CLDN2	-0.071	0.93 (0.89-0.97)	9.5	0.0021
LRRC18	-0.083	0.92 (0.86-0.99)	5	0.025
TSHR	-0.12	0.89 (0.82-0.97)	6.9	0.0085
GJB2	0.12	1.1 (1-1.2)	11	0.0012
CRYL1	-0.17	0.85 (0.73-0.98)	5.2	0.022
HEPACAM	-0.21	0.81 (0.68-0.98)	5	0.026
SKA3	0.18	1.2 (1.1-1.3)	11	0.00097
PCF11	-0.22	0.81 (0.66-0.98)	4.7	0.03
PKNOX2	-0.1	0.9 (0.82-0.99)	4.8	0.029
EML5	-0.089	0.92 (0.84-1)	4.2	0.04
TMEM63C	-0.081	0.92 (0.87-0.98)	8	0.0048
CDX2	0.072	1.1 (1-1.1)	7.6	0.0059
AMER2	-0.12	0.89 (0.79-0.99)	4.2	0.04
VDAC2	0.18	1.2 (1-1.4)	4	0.045
SLC18A2	-0.1	0.91 (0.84-0.97)	7.2	0.0075
CLEC1B	-0.11	0.9 (0.81-0.99)	4.4	0.036
GFI1B	-0.2	0.82 (0.73-0.92)	12	0.00058
STOX1	-0.12	0.89 (0.81-0.97)	6.4	0.011
NDRG2	-0.15	0.86 (0.77-0.97)	6.7	0.0099
BTNL9	-0.11	0.89 (0.82-0.97)	7.3	0.0068
CCDC186	-0.18	0.84 (0.7-0.99)	4.1	0.042
VWA2	-0.14	0.87 (0.8-0.95)	10	0.0015
SALL2	-0.14	0.87 (0.79-0.96)	7.2	0.0075
ERICH6B	-0.15	0.86 (0.76-0.96)	6.6	0.01
ANKRD2	0.11	1.1 (1-1.2)	4.9	0.026
LARGE2	-0.13	0.88 (0.81-0.96)	9	0.0026
RAPSN	-0.1	0.9 (0.81-1)	4.1	0.043
SMCO2	0.11	1.1 (1-1.2)	4.9	0.026
MOAP1	-0.24	0.79 (0.67-0.93)	7.8	0.0053
PDZRN4	-0.095	0.91 (0.84-0.99)	4.8	0.028
TCP11L2	-0.14	0.87 (0.76-1)	3.9	0.048
CMTM5	-0.16	0.85 (0.75-0.97)	6.2	0.013
GLB1L3	-0.052	0.95 (0.91-0.99)	6.4	0.011
ADAMTS15	0.099	1.1 (1-1.2)	4.4	0.036
SENP8	-0.21	0.81 (0.69-0.96)	5.7	0.017
SYNPO2L	-0.11	0.9 (0.81-1)	4.2	0.041
NUDT13	-0.16	0.85 (0.73-0.99)	4.2	0.04
MSS51	-0.16	0.85 (0.75-0.97)	6	0.014
CYB5A	-0.13	0.88 (0.79-0.99)	4.7	0.03
PPFIBP2	-0.22	0.8 (0.69-0.93)	8.8	0.0031
MOGAT2	-0.11	0.9 (0.82-0.98)	5.4	0.02
SERPINB7	0.084	1.1 (1-1.1)	10	0.0015
RIC3	-0.13	0.88 (0.82-0.94)	13	0.00031
PLD4	-0.13	0.88 (0.8-0.96)	7.5	0.0063
ZMAT1	-0.15	0.86 (0.78-0.94)	11	0.0011
TMEM130	-0.13	0.88 (0.82-0.94)	14	0.00019
CENPN	0.16	1.2 (1-1.3)	5.3	0.022
PKD1L2	0.073	1.1 (1-1.1)	6	0.015
MFAP4	-0.12	0.89 (0.82-0.97)	7.4	0.0064
PRKCB	-0.17	0.85 (0.76-0.94)	9	0.0027
NDST2	-0.29	0.75 (0.62-0.92)	7.8	0.0052
TK2	-0.17	0.85 (0.72-1)	4	0.047
SLC38A8	-0.089	0.91 (0.85-0.98)	5.6	0.018
SEC11C	-0.12	0.88 (0.79-0.99)	4.7	0.03
CFAP52	-0.083	0.92 (0.86-0.99)	5.1	0.024
MC4R	-0.12	0.88 (0.8-0.98)	5.4	0.02
ZCCHC18	-0.16	0.85 (0.76-0.95)	7.7	0.0057
PCLAF	0.18	1.2 (1.1-1.3)	9.5	0.002
LDHD	-0.11	0.89 (0.82-0.97)	6.5	0.011
ANKDD1A	-0.21	0.81 (0.69-0.95)	6.9	0.0086
C18orf54	0.18	1.2 (1-1.4)	6.8	0.0089
STX3	-0.22	0.8 (0.67-0.96)	5.5	0.019
MTMR10	-0.22	0.8 (0.67-0.96)	5.6	0.018
MS4A7	-0.14	0.87 (0.78-0.96)	7	0.0081
MS4A14	-0.14	0.87 (0.79-0.96)	7.7	0.0056
EPB42	-0.17	0.84 (0.74-0.95)	7.8	0.0053
MS4A8	-0.051	0.95 (0.91-0.99)	5.2	0.023
MS4A15	-0.078	0.93 (0.88-0.97)	11	0.00095
RCCD1	0.18	1.2 (1-1.4)	5.1	0.024
AKTIP	-0.27	0.76 (0.63-0.92)	7.6	0.006
TCP10L2	-0.19	0.83 (0.74-0.93)	9.9	0.0017
SGSM1	-0.13	0.88 (0.8-0.98)	6	0.015
MEI1	-0.16	0.85 (0.76-0.95)	8.3	0.0039
TTC16	-0.16	0.85 (0.78-0.93)	12	0.00065
PIP5KL1	-0.11	0.9 (0.82-0.99)	4.6	0.032
SNX20	-0.15	0.86 (0.77-0.96)	6.8	0.0094
ZNF91	-0.2	0.82 (0.71-0.94)	7.4	0.0064
DPEP2	-0.17	0.84 (0.75-0.95)	8.6	0.0033
CD3D	-0.13	0.88 (0.79-0.98)	5.8	0.016
ART5	-0.089	0.91 (0.84-0.99)	4.6	0.032
CA4	-0.064	0.94 (0.89-0.99)	4.6	0.031
JSRP1	-0.078	0.92 (0.86-1)	4.2	0.042
FAM129C	-0.16	0.85 (0.78-0.92)	14	0.00014
CDT1	0.16	1.2 (1.1-1.3)	8.5	0.0036
ZNF641	-0.2	0.82 (0.68-0.98)	4.8	0.029
TUBA1C	0.15	1.2 (1-1.3)	4.4	0.035
ZNF610	-0.13	0.88 (0.78-1)	4	0.045
AQP2	-0.079	0.92 (0.86-0.99)	4.9	0.026
C19orf33	0.097	1.1 (1-1.2)	5.2	0.023
GGT6	-0.085	0.92 (0.87-0.97)	11	0.00095
C19orf48	0.16	1.2 (1-1.4)	4.6	0.033
KLK5	0.049	1 (1-1.1)	4	0.044
KLK6	0.043	1 (1-1.1)	4.3	0.038
KLK11	-0.08	0.92 (0.88-0.97)	12	0.00051
KLK13	-0.071	0.93 (0.88-0.98)	6.6	0.01
ZNF83	-0.15	0.86 (0.74-1)	3.9	0.048
ACER1	-0.24	0.79 (0.68-0.91)	9.9	0.0017
ANGPTL4	0.13	1.1 (1.1-1.2)	11	0.00072
SOAT2	-0.17	0.84 (0.75-0.95)	7.2	0.0071
MGAT5B	0.14	1.1 (1.1-1.2)	14	0.00017
TK1	0.19	1.2 (1.1-1.3)	11	0.00071
LOC100505501	-0.1	0.9 (0.82-1)	4.2	0.042
ABCA3	-0.13	0.88 (0.81-0.94)	12	0.00044
NLRC3	-0.21	0.81 (0.71-0.92)	9.8	0.0018
VWCE	-0.11	0.89 (0.8-1)	3.9	0.047
ATG16L2	-0.18	0.83 (0.74-0.93)	9.5	0.0021
TTC21A	-0.2	0.82 (0.72-0.93)	10	0.0015
ENTPD3	-0.084	0.92 (0.85-1)	4.1	0.042
FADD	0.17	1.2 (1-1.4)	3.9	0.049
PBK	0.15	1.2 (1.1-1.3)	11	0.00097
PNOC	-0.095	0.91 (0.84-0.99)	4.8	0.028
OR1F1	0.17	1.2 (1.1-1.3)	11	0.00085
FAM83B	0.077	1.1 (1-1.1)	8.4	0.0038
THAP9	-0.2	0.82 (0.67-1)	4	0.047
DDIT4	0.14	1.2 (1-1.3)	7	0.008
PTGDR	-0.17	0.84 (0.75-0.95)	8.4	0.0037
SMIM4	-0.21	0.81 (0.68-0.97)	5.4	0.02
PXK	-0.26	0.77 (0.65-0.92)	8.4	0.0038
FAM107A	-0.093	0.91 (0.84-0.99)	4.7	0.03
CX3CR1	-0.12	0.88 (0.82-0.96)	9.3	0.0023
XIRP1	0.086	1.1 (1-1.2)	4.8	0.029
MFSD2A	-0.14	0.87 (0.79-0.96)	8.2	0.0042
DTYMK	0.17	1.2 (1-1.4)	4.6	0.032
RHOH	-0.16	0.85 (0.77-0.95)	8	0.0046
SCNN1B	-0.12	0.89 (0.83-0.95)	11	0.0011
LGI3	-0.053	0.95 (0.9-1)	4.4	0.036
SFTPC	-0.048	0.95 (0.92-0.98)	9.2	0.0025
FEN1	0.18	1.2 (1-1.4)	6.6	0.01
CAVIN2	-0.099	0.91 (0.83-0.99)	4.4	0.036
MTCL1	0.1	1.1 (1-1.2)	4.6	0.031
AXIN2	-0.13	0.88 (0.78-0.99)	4.7	0.031
LDLRAD4	-0.15	0.86 (0.76-0.96)	6.7	0.0099
KCTD19	-0.086	0.92 (0.85-0.99)	4.4	0.037
IL7R	-0.12	0.88 (0.8-0.97)	6.4	0.012
FAM178B	-0.09	0.91 (0.85-0.99)	5.3	0.021
TSPY2	0.16	1.2 (1-1.3)	7.7	0.0056
SHOX2	0.076	1.1 (1-1.2)	4.7	0.03
NSG1	-0.093	0.91 (0.84-0.99)	4.4	0.035
ZBTB49	-0.2	0.82 (0.68-1)	4	0.045
ATOH8	-0.07	0.93 (0.87-1)	3.9	0.048
TMEM150A	-0.16	0.85 (0.75-0.97)	6	0.015
PLA2G4F	-0.12	0.89 (0.82-0.96)	9.7	0.0018
ZNF608	-0.16	0.85 (0.76-0.96)	7.5	0.0063
SLC35G2	0.12	1.1 (1-1.3)	4.8	0.028
TM4SF20	0.073	1.1 (1-1.1)	6.4	0.011
JMJD7_PLA2G4B	-0.13	0.87 (0.79-0.96)	7.4	0.0066
MECP2	-0.2	0.82 (0.67-1)	4	0.045
C8orf46	-0.11	0.9 (0.82-0.98)	6	0.014
HSPBAP1	-0.2	0.81 (0.68-0.98)	4.7	0.029
PARM1	-0.14	0.87 (0.8-0.95)	9.2	0.0024
PCSK9	0.07	1.1 (1-1.1)	5.6	0.018
GSG1L	-0.13	0.88 (0.78-0.98)	5.1	0.024
RAB3B	0.059	1.1 (1-1.1)	4.4	0.035
RSPO1	-0.11	0.89 (0.83-0.97)	7.5	0.0061
GCSAML	-0.09	0.91 (0.85-0.98)	5.7	0.017
CA5B	-0.36	0.7 (0.58-0.84)	15	0.00011
SH3TC2	0.087	1.1 (1-1.2)	4.8	0.028
ADRB2	-0.15	0.86 (0.79-0.95)	10	0.0016
GPRIN1	0.15	1.2 (1-1.3)	7.7	0.0056
KCNAB1	-0.19	0.83 (0.71-0.96)	6.5	0.011
[truncated: 1,834 more rows]
