# Supplementary material for: TLE1 as a key regulator of osimertinib resistance and EMT in lung adenocarcinoma: implications for prognosis and immunotherapy response
Source: Hereditas. 2026 May 28;163:84. doi: 10.1186/s41065-026-00690-x (PMC13425785; doi:10.1186/s41065-026-00690-x)
Supplement: Supplementary file 8 — Supplementary Material 8. Table S4. GO and KEGG enrichment analysis of 71 osimertinib resistance-related genes in LUAD ranked by p value. [file 41065_2026_690_MOESM8_ESM.xlsx]

## Sheet: GO
	ONTOLOGY	ID	Description	GeneRatio	BgRatio	pvalue	p.adjust	qvalue	geneID	Count
GO:0007059	BP	GO:0007059	chromosome segregation	19/67	348/18800	7.95644e-18	3.87324e-15	3.31967e-15	NEK2/NUSAP1/SPDL1/TOP2A/SGO1/CENPE/NCAPG/CENPF/ESPL1/CENPK/NUF2/TTK/KIF18A/DLGAP5/KNL1/SKA3/SMC2/KIF23/MKI67	19
GO:0140014	BP	GO:0140014	mitotic nuclear division	18/67	293/18800	8.22344e-18	3.87324e-15	3.31967e-15	NEK2/NUSAP1/SPDL1/SGO1/CENPE/NCAPG/KIF11/KIF20B/CENPF/ESPL1/CENPK/NUF2/TTK/KIF18A/DLGAP5/SMC2/KIF23/MKI67	18
GO:0000819	BP	GO:0000819	sister chromatid segregation	16/67	205/18800	1.52502e-17	4.78857e-15	4.10418e-15	NEK2/NUSAP1/SPDL1/TOP2A/SGO1/CENPE/NCAPG/CENPF/ESPL1/CENPK/NUF2/TTK/KIF18A/DLGAP5/SMC2/KIF23	16
GO:0000793	CC	GO:0000793	condensed chromosome	17/69	255/19594	1.68281e-17	2.60835e-15	2.07251e-15	NEK2/SPDL1/TOP2A/SGO1/CENPE/NCAPG/CENPU/CENPF/ERCC6L/CENPK/NUF2/TTK/KIF18A/KNL1/SKA3/SMC2/MKI67	17
GO:0000070	BP	GO:0000070	mitotic sister chromatid segregation	15/67	171/18800	2.96934e-17	6.9928e-15	5.99339e-15	NEK2/NUSAP1/SPDL1/SGO1/CENPE/NCAPG/CENPF/ESPL1/CENPK/NUF2/TTK/KIF18A/DLGAP5/SMC2/KIF23	15
GO:0000280	BP	GO:0000280	nuclear division	20/67	446/18800	4.34037e-17	8.17726e-15	7.00856e-15	NEK2/NUSAP1/ASPM/SPDL1/TOP2A/SGO1/CENPE/NCAPG/KIF11/KIF20B/CENPF/ESPL1/CENPK/NUF2/TTK/KIF18A/DLGAP5/SMC2/KIF23/MKI67	20
GO:0098813	BP	GO:0098813	nuclear chromosome segregation	17/67	287/18800	1.40452e-16	2.20509e-14	1.88994e-14	NEK2/NUSAP1/SPDL1/TOP2A/SGO1/CENPE/NCAPG/CENPF/ESPL1/CENPK/NUF2/TTK/KIF18A/DLGAP5/KNL1/SMC2/KIF23	17
GO:0000779	CC	GO:0000779	condensed chromosome, centromeric region	14/69	156/19594	2.40975e-16	1.86755e-14	1.4839e-14	NEK2/SPDL1/SGO1/CENPE/NCAPG/CENPU/CENPF/ERCC6L/CENPK/NUF2/TTK/KIF18A/KNL1/SKA3	14
GO:0048285	BP	GO:0048285	organelle fission	20/67	493/18800	2.99362e-16	4.02855e-14	3.45279e-14	NEK2/NUSAP1/ASPM/SPDL1/TOP2A/SGO1/CENPE/NCAPG/KIF11/KIF20B/CENPF/ESPL1/CENPK/NUF2/TTK/KIF18A/DLGAP5/SMC2/KIF23/MKI67	20
GO:0000775	CC	GO:0000775	chromosome, centromeric region	15/69	227/19594	1.86092e-15	7.28917e-14	5.79173e-14	NEK2/SPDL1/TOP2A/SGO1/CENPE/NCAPG/CENPU/CENPF/ERCC6L/CENPK/NUF2/TTK/KIF18A/KNL1/SKA3	15
GO:0005819	CC	GO:0005819	spindle	18/69	402/19594	1.88108e-15	7.28917e-14	5.79173e-14	NEK2/NUSAP1/ASPM/SPDL1/SGO1/CENPE/KIF11/KIF20B/CENPF/ESPL1/PLK4/TTK/KIF18A/DLGAP5/SKA3/CDK1/KIF23/MTCL1	18
GO:0000776	CC	GO:0000776	kinetochore	13/69	146/19594	3.42763e-15	1.06256e-13	8.44278e-14	NEK2/SPDL1/SGO1/CENPE/CENPU/CENPF/ERCC6L/CENPK/NUF2/TTK/KIF18A/KNL1/SKA3	13
GO:0098687	CC	GO:0098687	chromosomal region	17/69	366/19594	6.98924e-15	1.80555e-13	1.43463e-13	NEK2/SPDL1/TOP2A/SGO1/CENPE/NCAPG/CENPU/CENPF/ERCC6L/CENPK/NUF2/TTK/KIF18A/KNL1/SKA3/CDK1/MCM5	17
GO:1902850	BP	GO:1902850	microtubule cytoskeleton organization involved in mitosis	10/67	151/18800	1.38688e-10	1.63306e-08	1.39966e-08	NEK2/NUSAP1/SPDL1/CENPE/KIF11/ESPL1/NUF2/TTK/DLGAP5/KIF23	10
GO:0051383	BP	GO:0051383	kinetochore organization	6/67	23/18800	1.56809e-10	1.64127e-08	1.40669e-08	CENPE/CENPF/CENPK/NUF2/DLGAP5/SMC2	6
GO:0007088	BP	GO:0007088	regulation of mitotic nuclear division	9/67	111/18800	2.01553e-10	1.89863e-08	1.62728e-08	NEK2/NUSAP1/SPDL1/KIF20B/CENPF/ESPL1/TTK/DLGAP5/MKI67	9
GO:0072686	CC	GO:0072686	mitotic spindle	10/69	160/19594	2.23294e-10	4.94437e-09	3.92863e-09	NUSAP1/ASPM/CENPE/KIF11/KIF20B/ESPL1/KIF18A/SKA3/CDK1/KIF23	10
GO:0000922	CC	GO:0000922	spindle pole	10/69	169/19594	3.82431e-10	7.40961e-09	5.88743e-09	NEK2/ASPM/SPDL1/SGO1/KIF11/KIF20B/CENPF/PLK4/DLGAP5/MTCL1	10
GO:0051783	BP	GO:0051783	regulation of nuclear division	9/67	139/18800	1.51168e-09	1.29455e-07	1.10953e-07	NEK2/NUSAP1/SPDL1/KIF20B/CENPF/ESPL1/TTK/DLGAP5/MKI67	9
GO:0033044	BP	GO:0033044	regulation of chromosome organization	10/67	212/18800	3.80885e-09	2.98995e-07	2.56262e-07	NEK2/SPDL1/TOP2A/CENPE/NCAPG/CENPF/ESPL1/TTK/DLGAP5/SMC2	10
GO:0050000	BP	GO:0050000	chromosome localization	7/67	83/18800	1.77444e-08	1.28578e-06	1.10202e-06	SPDL1/CENPE/IFFO1/CENPF/NUF2/KIF18A/DLGAP5	7
GO:0007051	BP	GO:0007051	spindle organization	9/67	188/18800	2.14178e-08	1.44111e-06	1.23515e-06	NEK2/ASPM/CENPE/KIF11/ESPL1/NUF2/TTK/DLGAP5/KIF23	9
GO:0051983	BP	GO:0051983	regulation of chromosome segregation	7/67	91/18800	3.38262e-08	2.12429e-06	1.82068e-06	SPDL1/CENPE/CENPF/ESPL1/TTK/DLGAP5/MKI67	7
GO:0051304	BP	GO:0051304	chromosome separation	7/67	97/18800	5.2793e-08	3.10819e-06	2.66396e-06	SPDL1/TOP2A/CENPE/CENPF/ESPL1/TTK/DLGAP5	7
GO:0030071	BP	GO:0030071	regulation of mitotic metaphase/anaphase transition	6/67	60/18800	7.01543e-08	3.88737e-06	3.33179e-06	SPDL1/CENPE/CENPF/ESPL1/TTK/DLGAP5	6
GO:0007091	BP	GO:0007091	metaphase/anaphase transition of mitotic cell cycle	6/67	62/18800	8.56657e-08	4.48317e-06	3.84243e-06	SPDL1/CENPE/CENPF/ESPL1/TTK/DLGAP5	6
GO:1902099	BP	GO:1902099	regulation of metaphase/anaphase transition of cell cycle	6/67	63/18800	9.44199e-08	4.68124e-06	4.01219e-06	SPDL1/CENPE/CENPF/ESPL1/TTK/DLGAP5	6
GO:0007346	BP	GO:0007346	regulation of mitotic cell cycle	12/67	478/18800	1.07274e-07	4.8875e-06	4.18898e-06	NEK2/NUSAP1/SPDL1/CENPE/KIF20B/CENPF/ESPL1/TTK/DLGAP5/GPNMB/CDK1/MKI67	12
GO:0010965	BP	GO:0010965	regulation of mitotic sister chromatid separation	6/67	65/18800	1.14146e-07	4.8875e-06	4.18898e-06	SPDL1/CENPE/CENPF/ESPL1/TTK/DLGAP5	6
GO:0044784	BP	GO:0044784	metaphase/anaphase transition of cell cycle	6/67	65/18800	1.14146e-07	4.8875e-06	4.18898e-06	SPDL1/CENPE/CENPF/ESPL1/TTK/DLGAP5	6
GO:0051306	BP	GO:0051306	mitotic sister chromatid separation	6/67	68/18800	1.49998e-07	6.14342e-06	5.26539e-06	SPDL1/CENPE/CENPF/ESPL1/TTK/DLGAP5	6
GO:0008608	BP	GO:0008608	attachment of spindle microtubules to kinetochore	5/67	37/18800	1.9708e-07	7.67165e-06	6.57521e-06	NEK2/SGO1/CENPE/NUF2/KNL1	5
GO:0033045	BP	GO:0033045	regulation of sister chromatid segregation	6/67	72/18800	2.11744e-07	7.67165e-06	6.57521e-06	SPDL1/CENPE/CENPF/ESPL1/TTK/DLGAP5	6
GO:1905818	BP	GO:1905818	regulation of chromosome separation	6/67	72/18800	2.11744e-07	7.67165e-06	6.57521e-06	SPDL1/CENPE/CENPF/ESPL1/TTK/DLGAP5	6
GO:0007052	BP	GO:0007052	mitotic spindle organization	7/67	124/18800	2.86843e-07	1.00076e-05	8.57733e-06	NEK2/CENPE/KIF11/NUF2/TTK/DLGAP5/KIF23	7
GO:0140013	BP	GO:0140013	meiotic nuclear division	8/67	188/18800	3.39465e-07	1.14206e-05	9.78832e-06	ASPM/TOP2A/SGO1/ESPL1/NUF2/TTK/KIF18A/SMC2	8
GO:0008574	MF	GO:0008574	plus-end-directed microtubule motor activity	4/66	17/18410	3.46141e-07	4.09194e-05	3.51169e-05	CENPE/KIF11/KIF20B/KIF18A	4
GO:0051321	BP	GO:0051321	meiotic cell cycle	9/67	266/18800	4.14675e-07	1.3192e-05	1.13066e-05	NEK2/ASPM/TOP2A/SGO1/ESPL1/NUF2/TTK/KIF18A/SMC2	9
GO:0051303	BP	GO:0051303	establishment of chromosome localization	6/67	81/18800	4.28955e-07	1.3192e-05	1.13066e-05	SPDL1/CENPE/CENPF/NUF2/KIF18A/DLGAP5	6
GO:0051382	BP	GO:0051382	kinetochore assembly	4/67	18/18800	4.34133e-07	1.3192e-05	1.13066e-05	CENPE/CENPF/CENPK/DLGAP5	4
GO:0008017	MF	GO:0008017	microtubule binding	9/66	272/18410	5.21266e-07	4.09194e-05	3.51169e-05	NUSAP1/CENPE/KIF11/KIF20B/CENPF/KIF18A/DLGAP5/KIF23/MTCL1	9
GO:0034501	BP	GO:0034501	protein localization to kinetochore	4/67	19/18800	5.48429e-07	1.56551e-05	1.34177e-05	SPDL1/TTK/KNL1/CDK1	4
GO:1903083	BP	GO:1903083	protein localization to condensed chromosome	4/67	19/18800	5.48429e-07	1.56551e-05	1.34177e-05	SPDL1/TTK/KNL1/CDK1	4
GO:0030496	CC	GO:0030496	midbody	8/69	203/19594	5.6264e-07	9.68991e-06	7.69928e-06	NEK2/ASPM/CENPE/KIF20B/CENPF/CDK1/KIF23/MTCL1	8
GO:1903046	BP	GO:1903046	meiotic cell cycle process	8/67	207/18800	7.05145e-07	1.95367e-05	1.67445e-05	ASPM/TOP2A/SGO1/ESPL1/NUF2/TTK/KIF18A/SMC2	8
GO:0030261	BP	GO:0030261	chromosome condensation	5/67	49/18800	8.34171e-07	2.24511e-05	1.92424e-05	NUSAP1/TOP2A/NCAPG/SMC2/CDK1	5
GO:0140694	BP	GO:0140694	non-membrane-bounded organelle assembly	10/67	379/18800	8.78525e-07	2.29881e-05	1.97026e-05	NEK2/ASPM/CENPE/KIF11/CENPF/CENPK/PLK4/FLNC/DLGAP5/KIF23	10
GO:0045132	BP	GO:0045132	meiotic chromosome segregation	6/67	96/18800	1.17521e-06	2.99203e-05	2.5644e-05	TOP2A/SGO1/ESPL1/NUF2/TTK/SMC2	6
GO:0071459	BP	GO:0071459	protein localization to chromosome, centromeric region	4/67	25/18800	1.76132e-06	4.36622e-05	3.7422e-05	SPDL1/TTK/KNL1/CDK1	4
GO:0005874	CC	GO:0005874	microtubule	10/69	435/19594	2.76897e-06	4.2919e-05	3.4102e-05	NEK2/NUSAP1/ASPM/CENPE/KIF11/KIF20B/KIF18A/SKA3/CDK1/KIF23	10
GO:0051310	BP	GO:0051310	metaphase plate congression	5/67	65/18800	3.45789e-06	8.35213e-05	7.15844e-05	SPDL1/CENPE/CENPF/NUF2/KIF18A	5
GO:0003777	MF	GO:0003777	microtubule motor activity	5/66	67/18410	4.1287e-06	0.000216069	0.000185429	CENPE/KIF11/KIF20B/KIF18A/KIF23	5
GO:0034508	BP	GO:0034508	centromere complex assembly	4/67	31/18800	4.31113e-06	0.000101527	8.70167e-05	CENPE/CENPF/CENPK/DLGAP5	4
GO:0015631	MF	GO:0015631	tubulin binding	9/66	376/18410	7.44705e-06	0.000292297	0.000250848	NUSAP1/CENPE/KIF11/KIF20B/CENPF/KIF18A/DLGAP5/KIF23/MTCL1	9
GO:0000940	CC	GO:0000940	outer kinetochore	3/69	12/19594	8.98813e-06	0.000126651	0.000100633	SPDL1/CENPF/SKA3	3
GO:0005876	CC	GO:0005876	spindle microtubule	5/69	83/19594	1.09694e-05	0.000141688	0.00011258	CENPE/KIF11/KIF18A/SKA3/CDK1	5
GO:0010948	BP	GO:0010948	negative regulation of cell cycle process	8/67	301/18800	1.13084e-05	0.000259817	0.000222683	NEK2/SUSD2/SPDL1/CENPF/ESPL1/TTK/GPNMB/CDK1	8
GO:1990023	CC	GO:1990023	mitotic spindle midzone	3/69	14/19594	1.47963e-05	0.000176418	0.000140176	CENPE/KIF20B/KIF18A	3
GO:1901987	BP	GO:1901987	regulation of cell cycle phase transition	9/67	415/18800	1.57264e-05	0.00035272	0.000302309	SUSD2/SPDL1/CENPE/CENPF/ESPL1/TTK/DLGAP5/GPNMB/CDK1	9
GO:2001251	BP	GO:2001251	negative regulation of chromosome organization	5/67	89/18800	1.62684e-05	0.000356392	0.000305456	SPDL1/TOP2A/CENPF/ESPL1/TTK	5
GO:1901990	BP	GO:1901990	regulation of mitotic cell cycle phase transition	8/67	321/18800	1.79937e-05	0.00038523	0.000330172	SPDL1/CENPE/CENPF/ESPL1/TTK/DLGAP5/GPNMB/CDK1	8
GO:0034502	BP	GO:0034502	protein localization to chromosome	5/67	93/18800	2.01471e-05	0.000421747	0.00036147	SPDL1/IFFO1/TTK/KNL1/CDK1	5
GO:0005871	CC	GO:0005871	kinesin complex	4/69	49/19594	2.64749e-05	0.000293115	0.000232899	KIF11/KIF20B/KIF18A/KIF23	4
GO:0090068	BP	GO:0090068	positive regulation of cell cycle process	7/67	247/18800	2.75898e-05	0.000564991	0.000484242	NUSAP1/KIF20B/ESPL1/PLK4/DLGAP5/CDK1/KIF23	7
GO:0007080	BP	GO:0007080	mitotic metaphase plate congression	4/67	51/18800	3.24539e-05	0.000650458	0.000557494	SPDL1/CENPE/NUF2/KIF18A	4
GO:0007076	BP	GO:0007076	mitotic chromosome condensation	3/67	19/18800	4.02441e-05	0.00078979	0.000676912	NUSAP1/NCAPG/SMC2	3
GO:0051653	BP	GO:0051653	spindle localization	4/67	55/18800	4.38204e-05	0.000842424	0.000722024	NUSAP1/ASPM/SPDL1/ESPL1	4
GO:0003774	MF	GO:0003774	cytoskeletal motor activity	5/66	111/18410	4.85305e-05	0.00152386	0.00130777	CENPE/KIF11/KIF20B/KIF18A/KIF23	5
GO:0045786	BP	GO:0045786	negative regulation of cell cycle	8/67	387/18800	6.77589e-05	0.00127658	0.00109413	NEK2/SUSD2/SPDL1/CENPF/ESPL1/TTK/GPNMB/CDK1	8
GO:0007018	BP	GO:0007018	microtubule-based movement	8/67	395/18800	7.81553e-05	0.00144357	0.00123726	CENPE/KIF11/KIF20B/KIF18A/DLGAP5/IQCG/ZMYND10/KIF23	8
GO:0051656	BP	GO:0051656	establishment of organelle localization	8/67	404/18800	9.14044e-05	0.00165583	0.00141917	NUSAP1/SPDL1/CENPE/CENPF/ESPL1/NUF2/KIF18A/DLGAP5	8
GO:0051307	BP	GO:0051307	meiotic chromosome separation	3/67	25/18800	9.40718e-05	0.00167199	0.00143303	TOP2A/ESPL1/TTK	3
GO:0007098	BP	GO:0007098	centrosome cycle	5/67	131/18800	0.000103952	0.00181339	0.00155422	NEK2/SGO1/KIF11/PLK4/CDK1	5
GO:0000281	BP	GO:0000281	mitotic cytokinesis	4/67	71/18800	0.000119612	0.00204862	0.00175583	NUSAP1/KIF20B/ESPL1/KIF23	4
GO:0044772	BP	GO:0044772	mitotic cell cycle phase transition	8/67	440/18800	0.000164508	0.00271993	0.0023312	SPDL1/CENPE/CENPF/ESPL1/TTK/DLGAP5/GPNMB/CDK1	8
GO:0045787	BP	GO:0045787	positive regulation of cell cycle	7/67	329/18800	0.000166726	0.00271993	0.0023312	NUSAP1/KIF20B/ESPL1/PLK4/DLGAP5/CDK1/KIF23	7
GO:0031023	BP	GO:0031023	microtubule organizing center organization	5/67	145/18800	0.000167469	0.00271993	0.0023312	NEK2/SGO1/KIF11/PLK4/CDK1	5
GO:0040001	BP	GO:0040001	establishment of mitotic spindle localization	3/67	35/18800	0.000260961	0.00416652	0.00357104	NUSAP1/SPDL1/ESPL1	3
GO:0051233	CC	GO:0051233	spindle midzone	3/69	36/19594	0.000274566	0.00283718	0.00225433	CENPE/KIF20B/KIF18A	3
GO:1901988	BP	GO:1901988	negative regulation of cell cycle phase transition	6/67	255/18800	0.000293302	0.00460484	0.00394671	SUSD2/SPDL1/CENPF/TTK/GPNMB/CDK1	6
GO:0010638	BP	GO:0010638	positive regulation of organelle organization	8/67	487/18800	0.000326775	0.0049131	0.00421092	NEK2/NUSAP1/NCAPG/ESPL1/PLK4/DLGAP5/ZMYND10/SMC2	8
GO:0007094	BP	GO:0007094	mitotic spindle assembly checkpoint signaling	3/67	38/18800	0.000333799	0.0049131	0.00421092	SPDL1/CENPF/TTK	3
GO:0071173	BP	GO:0071173	spindle assembly checkpoint signaling	3/67	38/18800	0.000333799	0.0049131	0.00421092	SPDL1/CENPF/TTK	3
GO:0071174	BP	GO:0071174	mitotic spindle checkpoint signaling	3/67	38/18800	0.000333799	0.0049131	0.00421092	SPDL1/CENPF/TTK	3
GO:0031577	BP	GO:0031577	spindle checkpoint signaling	3/67	39/18800	0.000360696	0.00522732	0.00448023	SPDL1/CENPF/TTK	3
GO:0045841	BP	GO:0045841	negative regulation of mitotic metaphase/anaphase transition	3/67	40/18800	0.000388951	0.00547569	0.0046931	SPDL1/CENPF/TTK	3
GO:0000910	BP	GO:0000910	cytokinesis	5/67	174/18800	0.00038946	0.00547569	0.0046931	NUSAP1/KIF20B/ESPL1/PLK4/KIF23	5
GO:0061640	BP	GO:0061640	cytoskeleton-dependent cytokinesis	4/67	100/18800	0.000446757	0.00613863	0.00526129	NUSAP1/KIF20B/ESPL1/KIF23	4
GO:1902100	BP	GO:1902100	negative regulation of metaphase/anaphase transition of cell cycle	3/67	42/18800	0.000449645	0.00613863	0.00526129	SPDL1/CENPF/TTK	3
GO:0033046	BP	GO:0033046	negative regulation of sister chromatid segregation	3/67	43/18800	0.00048214	0.006308	0.00540646	SPDL1/CENPF/TTK	3
GO:0033048	BP	GO:0033048	negative regulation of mitotic sister chromatid segregation	3/67	43/18800	0.00048214	0.006308	0.00540646	SPDL1/CENPF/TTK	3
GO:2000816	BP	GO:2000816	negative regulation of mitotic sister chromatid separation	3/67	43/18800	0.00048214	0.006308	0.00540646	SPDL1/CENPF/TTK	3
GO:1901991	BP	GO:1901991	negative regulation of mitotic cell cycle phase transition	5/67	183/18800	0.00049038	0.00632791	0.00542352	SPDL1/CENPF/TTK/GPNMB/CDK1	5
GO:0045840	BP	GO:0045840	positive regulation of mitotic nuclear division	3/67	44/18800	0.000516105	0.00656987	0.0056309	NUSAP1/ESPL1/DLGAP5	3
GO:0051302	BP	GO:0051302	regulation of cell division	5/67	186/18800	0.000528043	0.00663222	0.00568433	SUSD2/ASPM/KIF20B/PLK4/KIF23	5
GO:0051985	BP	GO:0051985	negative regulation of chromosome segregation	3/67	45/18800	0.000551565	0.00674771	0.00578332	SPDL1/CENPF/TTK	3
GO:1905819	BP	GO:1905819	negative regulation of chromosome separation	3/67	45/18800	0.000551565	0.00674771	0.00578332	SPDL1/CENPF/TTK	3
GO:0033047	BP	GO:0033047	regulation of mitotic sister chromatid segregation	3/67	46/18800	0.000588547	0.00710784	0.00609198	SPDL1/CENPF/TTK	3
GO:0045839	BP	GO:0045839	negative regulation of mitotic nuclear division	3/67	48/18800	0.000667186	0.00793667	0.00680235	SPDL1/CENPF/TTK	3
GO:0060623	BP	GO:0060623	regulation of chromosome condensation	2/67	11/18800	0.000674027	0.00793667	0.00680235	NCAPG/SMC2	2
GO:0051293	BP	GO:0051293	establishment of spindle localization	3/67	50/18800	0.000752229	0.00874814	0.00749785	NUSAP1/SPDL1/ESPL1	3
GO:0051225	BP	GO:0051225	spindle assembly	4/67	121/18800	0.000915238	0.0105141	0.0090114	NEK2/ASPM/KIF11/KIF23	4
GO:0051784	BP	GO:0051784	negative regulation of nuclear division	3/67	55/18800	0.000994165	0.0112832	0.00967057	SPDL1/CENPF/TTK	3
GO:0016887	MF	GO:0016887	ATP hydrolysis activity	6/66	325/18410	0.00107847	0.0268793	0.0230677	KIF20B/ERCC6L/KIF18A/SMC2/KIF23/MCM5	6
GO:0007100	BP	GO:0007100	mitotic centrosome separation	2/67	14/18800	0.00110753	0.0122741	0.0105198	NEK2/KIF11	2
GO:0010457	BP	GO:0010457	centriole-centriole cohesion	2/67	14/18800	0.00110753	0.0122741	0.0105198	NEK2/SGO1	2
GO:0007093	BP	GO:0007093	mitotic cell cycle checkpoint signaling	4/67	130/18800	0.00119477	0.0129144	0.0110686	SPDL1/CENPF/TTK/CDK1	4
GO:0140097	MF	GO:0140097	catalytic activity, acting on DNA	5/66	222/18410	0.00119844	0.0268793	0.0230677	TOP2A/NEIL3/ERCC6L/POLE2/MCM5	5
GO:0051785	BP	GO:0051785	positive regulation of nuclear division	3/67	59/18800	0.00121947	0.0129144	0.0110686	NUSAP1/ESPL1/DLGAP5	3
GO:0000228	CC	GO:0000228	nuclear chromosome	5/69	228/19594	0.00125288	0.0121373	0.00964387	NEK2/TOP2A/POLE2/SMC2/MCM5	5
GO:0000212	BP	GO:0000212	meiotic spindle organization	2/67	15/18800	0.00127499	0.0129144	0.0110686	ASPM/ESPL1	2
GO:0045842	BP	GO:0045842	positive regulation of mitotic metaphase/anaphase transition	2/67	15/18800	0.00127499	0.0129144	0.0110686	ESPL1/DLGAP5	2
GO:0051299	BP	GO:0051299	centrosome separation	2/67	15/18800	0.00127499	0.0129144	0.0110686	NEK2/KIF11	2
GO:0051315	BP	GO:0051315	attachment of mitotic spindle microtubules to kinetochore	2/67	15/18800	0.00127499	0.0129144	0.0110686	CENPE/NUF2	2
GO:0060707	BP	GO:0060707	trophoblast giant cell differentiation	2/67	15/18800	0.00127499	0.0129144	0.0110686	MDFI/PLK4	2
GO:1901970	BP	GO:1901970	positive regulation of mitotic sister chromatid separation	2/67	15/18800	0.00127499	0.0129144	0.0110686	ESPL1/DLGAP5	2
GO:1902101	BP	GO:1902101	positive regulation of metaphase/anaphase transition of cell cycle	2/67	16/18800	0.00145378	0.0145687	0.0124865	ESPL1/DLGAP5	2
GO:0045930	BP	GO:0045930	negative regulation of mitotic cell cycle	5/67	234/18800	0.00147612	0.0146369	0.012545	SPDL1/CENPF/TTK/GPNMB/CDK1	5
GO:0071824	BP	GO:0071824	protein-DNA complex subunit organization	5/67	237/18800	0.00156124	0.0153197	0.0131302	CENPE/CENPF/CENPK/DLGAP5/NFE2	5
GO:0005828	CC	GO:0005828	kinetochore microtubule	2/69	18/19594	0.001803	0.0164391	0.013062	CENPE/KIF18A	2
GO:0051782	BP	GO:0051782	negative regulation of cell division	2/67	18/18800	0.00184506	0.0177352	0.0152005	SUSD2/ASPM	2
GO:1905820	BP	GO:1905820	positive regulation of chromosome separation	2/67	18/18800	0.00184506	0.0177352	0.0152005	ESPL1/DLGAP5	2
GO:0090307	BP	GO:0090307	mitotic spindle assembly	3/67	69/18800	0.00191617	0.0182326	0.0156268	NEK2/KIF11/KIF23	3
GO:0005875	CC	GO:0005875	microtubule associated complex	4/69	160/19594	0.00245144	0.0211096	0.016773	KIF11/KIF20B/KIF18A/KIF23	4
GO:0000075	BP	GO:0000075	cell cycle checkpoint signaling	4/67	170/18800	0.00317657	0.0299233	0.0256466	SPDL1/CENPF/TTK/CDK1	4
GO:0022412	BP	GO:0022412	cellular process involved in reproduction in multicellular organism	6/67	406/18800	0.00321559	0.0299909	0.0257046	ASPM/TOP2A/TTK/KIF18A/KNL1/IQCG	6
GO:0060706	BP	GO:0060706	cell differentiation involved in embryonic placenta development	2/67	26/18800	0.0038479	0.0355365	0.0304576	MDFI/PLK4	2
GO:2001252	BP	GO:2001252	positive regulation of chromosome organization	3/67	89/18800	0.00394827	0.0361094	0.0309486	NEK2/NCAPG/SMC2	3
GO:0032508	BP	GO:0032508	DNA duplex unwinding	3/67	90/18800	0.00407411	0.036902	0.0316279	TOP2A/ERCC6L/MCM5	3
GO:0032465	BP	GO:0032465	regulation of cytokinesis	3/67	91/18800	0.00420237	0.0377012	0.0323129	KIF20B/PLK4/KIF23	3
GO:0032392	BP	GO:0032392	DNA geometric change	3/67	96/18800	0.00488042	0.0433713	0.0371726	TOP2A/ERCC6L/MCM5	3
GO:1901992	BP	GO:1901992	positive regulation of mitotic cell cycle phase transition	3/67	100/18800	0.00546778	0.0481369	0.0412571	ESPL1/DLGAP5/CDK1	3
GO:0051642	BP	GO:0051642	centrosome localization	2/67	32/18800	0.00579226	0.0505214	0.0433008	ASPM/DLGAP5	2
GO:0050699	MF	GO:0050699	WW domain binding	2/66	32/18410	0.00585776	0.105177	0.0902622	KIF20B/NFE2	2
GO:0071103	BP	GO:0071103	DNA conformation change	3/67	103/18800	0.005935	0.0509776	0.0436918	TOP2A/ERCC6L/MCM5	3
GO:0065004	BP	GO:0065004	protein-DNA complex assembly	4/67	203/18800	0.0059528	0.0509776	0.0436918	CENPE/CENPF/CENPK/DLGAP5	4
GO:0008094	MF	GO:0008094	ATP-dependent activity, acting on DNA	3/66	103/18410	0.00602923	0.105177	0.0902622	TOP2A/ERCC6L/MCM5	3
GO:0007143	BP	GO:0007143	female meiotic nuclear division	2/67	33/18800	0.00615185	0.0517415	0.0443465	TOP2A/TTK	2
GO:0061842	BP	GO:0061842	microtubule organizing center localization	2/67	33/18800	0.00615185	0.0517415	0.0443465	ASPM/DLGAP5	2
GO:0034451	CC	GO:0034451	centriolar satellite	3/69	107/19594	0.00638811	0.052103	0.0413993	CENPU/DLGAP5/ZMYND10	3
GO:0016363	CC	GO:0016363	nuclear matrix	3/69	109/19594	0.00672296	0.052103	0.0413993	IFFO1/CENPF/UHRF1	3
GO:0097431	CC	GO:0097431	mitotic spindle pole	2/69	36/19594	0.00712706	0.0526045	0.0417978	ASPM/KIF20B	2
GO:0043394	MF	GO:0043394	proteoglycan binding	2/66	36/18410	0.0073721	0.115742	0.0993294	CTSL/GPNMB	2
GO:0001578	BP	GO:0001578	microtubule bundle formation	3/67	118/18800	0.00862527	0.0719027	0.0616263	IQCG/ZMYND10/MTCL1	3
GO:0010639	BP	GO:0010639	negative regulation of organelle organization	5/67	356/18800	0.00876313	0.0724111	0.062062	SPDL1/TOP2A/CENPF/ESPL1/TTK	5
GO:0003697	MF	GO:0003697	single-stranded DNA binding	3/66	120/18410	0.00917096	0.130895	0.112333	NEIL3/SMC2/MCM5	3
GO:1901989	BP	GO:1901989	positive regulation of cell cycle phase transition	3/67	123/18800	0.0096568	0.0791018	0.0677965	ESPL1/DLGAP5/CDK1	3
GO:0032467	BP	GO:0032467	positive regulation of cytokinesis	2/67	42/18800	0.0098273	0.0798044	0.0683987	KIF20B/KIF23	2
GO:0034399	CC	GO:0034399	nuclear periphery	3/69	127/19594	0.010208	0.0719201	0.0571453	IFFO1/CENPF/UHRF1	3
GO:0045931	BP	GO:0045931	positive regulation of mitotic cell cycle	3/67	128/18800	0.0107574	0.0866109	0.0742323	ESPL1/DLGAP5/CDK1	3
GO:0030544	MF	GO:0030544	Hsp70 protein binding	2/66	44/18410	0.0108682	0.142192	0.122029	IQCG/CDK1	2
GO:0007127	BP	GO:0007127	meiosis I	3/67	130/18800	0.0112172	0.0895472	0.076749	TOP2A/SGO1/ESPL1	3
GO:0061982	BP	GO:0061982	meiosis I cell cycle process	3/67	136/18800	0.0126641	0.100248	0.0859207	TOP2A/SGO1/ESPL1	3
GO:0051445	BP	GO:0051445	regulation of meiotic cell cycle	2/67	51/18800	0.0142568	0.111916	0.0959205	ASPM/TTK	2
GO:0043392	BP	GO:0043392	negative regulation of DNA binding	2/67	52/18800	0.0147933	0.115168	0.0987077	NEK2/MDFI	2
GO:0072698	BP	GO:0072698	protein localization to microtubule cytoskeleton	2/67	53/18800	0.0153384	0.118433	0.101506	KIF20B/TTK	2
GO:0044380	BP	GO:0044380	protein localization to cytoskeleton	2/67	57/18800	0.0176039	0.133647	0.114546	KIF20B/TTK	2
GO:0044458	BP	GO:0044458	motile cilium assembly	2/67	57/18800	0.0176039	0.133647	0.114546	IQCG/ZMYND10	2
GO:0006260	BP	GO:0006260	DNA replication	4/67	280/18800	0.0177344	0.133647	0.114546	FAM111B/POLE2/CDK1/MCM5	4
GO:0090316	BP	GO:0090316	positive regulation of intracellular protein transport	3/67	156/18800	0.0182305	0.136295	0.116816	KIF20B/CDK1/MTCL1	3
GO:0007292	BP	GO:0007292	female gamete generation	3/67	158/18800	0.0188508	0.139823	0.119839	ASPM/TOP2A/TTK	3
GO:0007062	BP	GO:0007062	sister chromatid cohesion	2/67	63/18800	0.0212497	0.156384	0.134034	SGO1/ESPL1	2
GO:0045143	BP	GO:0045143	homologous chromosome segregation	2/67	65/18800	0.0225289	0.164513	0.141001	SGO1/ESPL1	2
GO:0022411	BP	GO:0022411	cellular component disassembly	5/67	460/18800	0.0239858	0.173805	0.148964	KLK5/TOP2A/KIF18A/NFE2/CDK1	5
GO:0030178	BP	GO:0030178	negative regulation of Wnt signaling pathway	3/67	174/18800	0.024233	0.174256	0.149351	MDFI/ANKRD6/TLE1	3
GO:0008022	MF	GO:0008022	protein C-terminus binding	3/66	179/18410	0.0264558	0.24421	0.20958	TOP2A/CENPF/MKI67	3
GO:0070192	BP	GO:0070192	chromosome organization involved in meiotic cell cycle	2/67	72/18800	0.0272483	0.194454	0.166662	SGO1/SMC2	2
GO:0003678	MF	GO:0003678	DNA helicase activity	2/66	72/18410	0.0275428	0.24421	0.20958	ERCC6L/MCM5	2
GO:0030111	BP	GO:0030111	regulation of Wnt signaling pathway	4/67	336/18800	0.031873	0.225031	0.19287	ASPM/MDFI/ANKRD6/TLE1	4
GO:0071897	BP	GO:0071897	DNA biosynthetic process	3/67	194/18800	0.0320108	0.225031	0.19287	NEK2/CENPF/POLE2	3
GO:0044815	CC	GO:0044815	DNA packaging complex	3/69	198/19594	0.0327306	0.19662	0.156228	NCAPG/NUF2/SMC2	3
GO:1902117	BP	GO:1902117	positive regulation of organelle assembly	2/67	80/18800	0.0330825	0.229484	0.196686	PLK4/ZMYND10	2
GO:0032388	BP	GO:0032388	positive regulation of intracellular transport	3/67	198/18800	0.0337057	0.229484	0.196686	KIF20B/CDK1/MTCL1	3
GO:0070938	CC	GO:0070938	contractile ring	1/69	10/19594	0.0346699	0.19662	0.156228	KIF20B	1
GO:0005516	MF	GO:0005516	calmodulin binding	3/66	200/18410	0.0350748	0.24421	0.20958	ASPM/AKAP12/IQCG	3
GO:0015791	BP	GO:0015791	polyol transmembrane transport	1/67	10/18800	0.0350804	0.229484	0.196686	AQP3	1
GO:0015911	BP	GO:0015911	long-chain fatty acid import across plasma membrane	1/67	10/18800	0.0350804	0.229484	0.196686	ACSL5	1
GO:0042276	BP	GO:0042276	error-prone translesion synthesis	1/67	10/18800	0.0350804	0.229484	0.196686	POLE2	1
GO:0045144	BP	GO:0045144	meiotic sister chromatid segregation	1/67	10/18800	0.0350804	0.229484	0.196686	SGO1	1
GO:0051177	BP	GO:0051177	meiotic sister chromatid cohesion	1/67	10/18800	0.0350804	0.229484	0.196686	SGO1	1
GO:0051231	BP	GO:0051231	spindle elongation	1/67	10/18800	0.0350804	0.229484	0.196686	KIF23	1
GO:0055015	BP	GO:0055015	ventricular cardiac muscle cell development	1/67	10/18800	0.0350804	0.229484	0.196686	CDK1	1
GO:1901993	BP	GO:1901993	regulation of meiotic cell cycle phase transition	1/67	10/18800	0.0350804	0.229484	0.196686	TTK	1
GO:0016324	CC	GO:0016324	apical plasma membrane	4/69	358/19594	0.0374703	0.19662	0.156228	ASPM/CTSL/ZMYND10/MTCL1	4
GO:0000235	CC	GO:0000235	astral microtubule	1/69	11/19594	0.038071	0.19662	0.156228	KIF18A	1
GO:0002116	CC	GO:0002116	semaphorin receptor complex	1/69	11/19594	0.038071	0.19662	0.156228	PLXNC1	1
GO:0005818	CC	GO:0005818	aster	1/69	11/19594	0.038071	0.19662	0.156228	KIF18A	1
GO:0071162	CC	GO:0071162	CMG complex	1/69	11/19594	0.038071	0.19662	0.156228	MCM5	1
GO:0098691	CC	GO:0098691	dopaminergic synapse	1/69	11/19594	0.038071	0.19662	0.156228	CHRNA5	1
GO:0002759	BP	GO:0002759	regulation of antimicrobial humoral response	1/67	11/18800	0.0385211	0.238911	0.204766	KLK5	1
GO:0007135	BP	GO:0007135	meiosis II	1/67	11/18800	0.0385211	0.238911	0.204766	SGO1	1
GO:0010739	BP	GO:0010739	positive regulation of protein kinase A signaling	1/67	11/18800	0.0385211	0.238911	0.204766	AKAP12	1
GO:0034350	BP	GO:0034350	regulation of glial cell apoptotic process	1/67	11/18800	0.0385211	0.238911	0.204766	AKAP12	1
GO:0051657	BP	GO:0051657	maintenance of organelle location	1/67	11/18800	0.0385211	0.238911	0.204766	ASPM	1
GO:0061983	BP	GO:0061983	meiosis II cell cycle process	1/67	11/18800	0.0385211	0.238911	0.204766	SGO1	1
GO:0001892	BP	GO:0001892	embryonic placenta development	2/67	87/18800	0.0385504	0.238911	0.204766	MDFI/PLK4	2
GO:0035082	BP	GO:0035082	axoneme assembly	2/67	87/18800	0.0385504	0.238911	0.204766	IQCG/ZMYND10	2
GO:0004143	MF	GO:0004143	diacylglycerol kinase activity	1/66	11/18410	0.0387461	0.24421	0.20958	DGKE	1
GO:0016670	MF	GO:0016670	oxidoreductase activity, acting on a sulfur group of donors, oxygen as acceptor	1/66	11/18410	0.0387461	0.24421	0.20958	SELENBP1	1
GO:0035252	MF	GO:0035252	UDP-xylosyltransferase activity	1/66	11/18410	0.0387461	0.24421	0.20958	LARGE2	1
GO:0042285	MF	GO:0042285	xylosyltransferase activity	1/66	11/18410	0.0387461	0.24421	0.20958	LARGE2	1
GO:0047676	MF	GO:0047676	arachidonate-CoA ligase activity	1/66	11/18410	0.0387461	0.24421	0.20958	ACSL5	1
GO:0051781	BP	GO:0051781	positive regulation of cell division	2/67	89/18800	0.040172	0.246978	0.21168	KIF20B/KIF23	2
GO:0106310	MF	GO:0106310	protein serine kinase activity	4/66	360/18410	0.0402013	0.24421	0.20958	NEK2/PLK4/TTK/CDK1	4
GO:0031261	CC	GO:0031261	DNA replication preinitiation complex	1/69	12/19594	0.0414603	0.19662	0.156228	MCM5	1
GO:0000727	BP	GO:0000727	double-strand break repair via break-induced replication	1/67	12/18800	0.0419496	0.246978	0.21168	MCM5	1
GO:0006285	BP	GO:0006285	base-excision repair, AP site formation	1/67	12/18800	0.0419496	0.246978	0.21168	NEIL3	1
GO:0009950	BP	GO:0009950	dorsal/ventral axis specification	1/67	12/18800	0.0419496	0.246978	0.21168	MDFI	1
GO:0044771	BP	GO:0044771	meiotic cell cycle phase transition	1/67	12/18800	0.0419496	0.246978	0.21168	TTK	1
GO:0051255	BP	GO:0051255	spindle midzone assembly	1/67	12/18800	0.0419496	0.246978	0.21168	KIF23	1
GO:0070601	BP	GO:0070601	centromeric sister chromatid cohesion	1/67	12/18800	0.0419496	0.246978	0.21168	SGO1	1
GO:0072537	BP	GO:0072537	fibroblast activation	1/67	12/18800	0.0419496	0.246978	0.21168	AKAP12	1
GO:0003906	MF	GO:0003906	DNA-(apurinic or apyrimidinic site) endonuclease activity	1/66	12/18410	0.0421943	0.24421	0.20958	NEIL3	1
GO:0008179	MF	GO:0008179	adenylate cyclase binding	1/66	12/18410	0.0421943	0.24421	0.20958	AKAP12	1
GO:0008353	MF	GO:0008353	RNA polymerase II CTD heptapeptide repeat kinase activity	1/66	12/18410	0.0421943	0.24421	0.20958	CDK1	1
GO:0015166	MF	GO:0015166	polyol transmembrane transporter activity	1/66	12/18410	0.0421943	0.24421	0.20958	AQP3	1
GO:0017154	MF	GO:0017154	semaphorin receptor activity	1/66	12/18410	0.0421943	0.24421	0.20958	PLXNC1	1
GO:0007163	BP	GO:0007163	establishment or maintenance of cell polarity	3/67	219/18800	0.0433545	0.253664	0.21741	SPDL1/KIF20B/MTCL1	3
GO:0042583	CC	GO:0042583	chromaffin granule	1/69	13/19594	0.0448379	0.19662	0.156228	CTSL	1
GO:0045120	CC	GO:0045120	pronucleus	1/69	13/19594	0.0448379	0.19662	0.156228	CENPF	1
GO:1990907	CC	GO:1990907	beta-catenin-TCF complex	1/69	13/19594	0.0448379	0.19662	0.156228	TLE1	1
GO:0009134	BP	GO:0009134	nucleoside diphosphate catabolic process	1/67	13/18800	0.0453661	0.257005	0.220274	ENTPD1	1
GO:0051988	BP	GO:0051988	regulation of attachment of spindle microtubules to kinetochore	1/67	13/18800	0.0453661	0.257005	0.220274	NEK2	1
GO:0071888	BP	GO:0071888	macrophage apoptotic process	1/67	13/18800	0.0453661	0.257005	0.220274	CTSL	1
GO:0072520	BP	GO:0072520	seminiferous tubule development	1/67	13/18800	0.0453661	0.257005	0.220274	KIF18A	1
GO:1900426	BP	GO:1900426	positive regulation of defense response to bacterium	1/67	13/18800	0.0453661	0.257005	0.220274	KLK5	1
GO:0015250	MF	GO:0015250	water channel activity	1/66	13/18410	0.0456302	0.24421	0.20958	AQP3	1
GO:0019104	MF	GO:0019104	DNA N-glycosylase activity	1/66	13/18410	0.0456302	0.24421	0.20958	NEIL3	1
GO:0033157	BP	GO:0033157	regulation of intracellular protein transport	3/67	224/18800	0.0458353	0.257005	0.220274	KIF20B/CDK1/MTCL1	3
GO:0046777	BP	GO:0046777	protein autophosphorylation	3/67	224/18800	0.0458353	0.257005	0.220274	NEK2/TTK/GPNMB	3
GO:0043202	CC	GO:0043202	lysosomal lumen	2/69	97/19594	0.0459302	0.19662	0.156228	NPC2/CTSL	2
GO:0010389	BP	GO:0010389	regulation of G2/M transition of mitotic cell cycle	2/67	97/18800	0.0469096	0.259363	0.222295	CENPF/CDK1	2
GO:1902807	BP	GO:1902807	negative regulation of cell cycle G1/S phase transition	2/67	97/18800	0.0469096	0.259363	0.222295	SUSD2/GPNMB	2
GO:0050878	BP	GO:0050878	regulation of body fluid levels	4/67	382/18800	0.0473389	0.259363	0.222295	AQP3/NFE2/DGKE/ENTPD1	4
GO:0007599	BP	GO:0007599	hemostasis	3/67	227/18800	0.0473572	0.259363	0.222295	NFE2/DGKE/ENTPD1	3
GO:0001741	CC	GO:0001741	XY body	1/69	14/19594	0.0482037	0.19662	0.156228	PLK4	1
GO:0031616	CC	GO:0031616	spindle pole centrosome	1/69	14/19594	0.0482037	0.19662	0.156228	DLGAP5	1
GO:0072687	CC	GO:0072687	meiotic spindle	1/69	14/19594	0.0482037	0.19662	0.156228	ASPM	1
GO:0019755	BP	GO:0019755	one-carbon compound transport	1/67	14/18800	0.0487706	0.262525	0.225005	AQP3	1
GO:0055012	BP	GO:0055012	ventricular cardiac muscle cell differentiation	1/67	14/18800	0.0487706	0.262525	0.225005	CDK1	1
GO:0055057	BP	GO:0055057	neuroblast division	1/67	14/18800	0.0487706	0.262525	0.225005	ASPM	1
GO:0043138	MF	GO:0043138	3'-5' DNA helicase activity	1/66	14/18410	0.0490541	0.24421	0.20958	MCM5	1

## Sheet: KEGG
	ID	Description	GeneRatio	BgRatio	pvalue	p.adjust	qvalue	geneID	Count
hsa04110	hsa04110	Cell cycle	6/32	158/8845	1.823e-05	0.000966188	0.000901903	151648/9700/7272/57082/983/4174	6
hsa04814	hsa04814	Motor proteins	5/32	197/8845	0.000642995	0.0170394	0.0159057	1062/3832/9585/81930/9493	5
hsa03030	hsa03030	DNA replication	2/32	36/8845	0.00739917	0.130719	0.122021	5427/4174	2
hsa03410	hsa03410	Base excision repair	2/32	44/8845	0.0109126	0.143147	0.133623	55247/5427	2
hsa04114	hsa04114	Oocyte meiosis	3/32	139/8845	0.0135044	0.143147	0.133623	151648/9700/983	3
hsa00920	hsa00920	Sulfur metabolism	1/32	10/8845	0.0356131	0.314582	0.293652	8991	1
