# Supplementary material for: TLE1 as a key regulator of osimertinib resistance and EMT in lung adenocarcinoma: implications for prognosis and immunotherapy response
Source: Hereditas. 2026 May 28;163:84. doi: 10.1186/s41065-026-00690-x (PMC13425785; doi:10.1186/s41065-026-00690-x)
Supplement: Supplementary file 9 — Supplementary Material 9. Table S5. A list of 506 differential expression genes. [file 41065_2026_690_MOESM9_ESM.xlsx]

## Sheet: Sheet1
	logFC	AveExpr	t	P.Value	adj.P.Val	B	Sig
TLE1	1.49776	10.5433	32.0769	8e-126	2.03e-121	275.402	Up
BAIAP2L1	1.04499	11.9511	14.7839	1.33e-41	1.53e-38	83.7454	Up
EIF4G1	1.01241	14.3443	14.7402	2.1e-41	2.22e-38	83.2926	Up
GOLM1	1.23569	13.539	14.7149	2.74e-41	2.68e-38	83.0301	Up
TRAF7	1.00668	12.116	14.7147	2.75e-41	2.68e-38	83.0275	Up
ARHGEF5	1.03096	9.72355	14.6673	4.51e-41	3.94e-38	82.5373	Up
RCC1	1.03026	11.4754	14.3125	1.81e-39	6.72e-37	78.8862	Up
EPHB4	1.14646	12.3758	14.057	2.51e-38	5.64e-36	76.2808	Up
VAV2	1.04113	11.412	13.9929	4.85e-38	9.53e-36	75.6309	Up
TUFT1	1.03276	10.9154	13.7742	4.52e-37	6.03e-35	73.4222	Up
ACTN4	1.01286	14.3987	13.768	4.82e-37	6.36e-35	73.3596	Up
PLIN3	1.05665	11.727	13.6537	1.54e-36	1.73e-34	72.2116	Up
KLF16	1.05213	9.77655	13.6243	2.07e-36	2.18e-34	71.9179	Up
ZBTB7B	1.02311	11.8436	13.5415	4.78e-36	4.44e-34	71.0895	Up
TICAM1	1.04706	10.1405	13.4236	1.57e-35	1.17e-33	69.9156	Up
NACC1	1.01505	11.7816	13.405	1.89e-35	1.37e-33	69.7312	Up
PLOD3	1.00817	11.9225	13.3992	2e-35	1.44e-33	69.6737	Up
SNX8	1.08955	10.9759	13.3879	2.24e-35	1.6e-33	69.5607	Up
KIAA1522	1.0489	13.225	13.3575	3.04e-35	2.07e-33	69.2591	Up
LMNB2	1.11692	11.6334	13.1847	1.71e-34	9.57e-33	67.5511	Up
ZNF598	1.05034	10.8712	13.0747	5.1e-34	2.48e-32	66.4704	Up
TTLL12	1.1081	11.2579	13.0261	8.26e-34	3.84e-32	65.9939	Up
TPBG	1.13103	10.7424	12.9811	1.29e-33	5.67e-32	65.5537	Up
TUBG1	1.03611	10.8987	12.9634	1.54e-33	6.62e-32	65.3801	Up
ARPC1B	1.00192	13.5581	12.9415	1.91e-33	7.99e-32	65.1669	Up
GAS2L1	1.04053	9.9891	12.891	3.14e-33	1.23e-31	64.6747	Up
BCL9L	1.19501	11.8168	12.8456	4.9e-33	1.84e-31	64.2326	Up
FBXL19	1.02794	10.1433	12.7072	1.91e-32	5.96e-31	62.8909	Up
LMNA	1.01098	14.245	12.6662	2.84e-32	8.57e-31	62.4947	Up
BCAR1	1.0195	11.6911	12.6065	5.09e-32	1.44e-30	61.919	Up
INTS1	1.06645	12.7393	12.5721	7.12e-32	1.95e-30	61.5883	Up
MCM7	1.06531	12.276	12.448	2.37e-31	5.68e-30	60.3988	Up
FAM129B	1.00288	13.9464	12.3212	8.06e-31	1.71e-29	59.1893	Up
HOMER3	1.10659	9.95577	12.2401	1.76e-30	3.48e-29	58.4201	Up
FAM83G	1.05931	10.1627	12.1542	3.99e-30	7.36e-29	57.608	Up
ST3GAL4	1.04127	10.4558	12.1498	4.16e-30	7.65e-29	57.5664	Up
MAFK	1.29822	11.0501	12.146	4.32e-30	7.91e-29	57.5302	Up
JUP	1.08601	14.0428	12.1293	5.06e-30	9.12e-29	57.3732	Up
PERP	1.03618	13.3719	12.1084	6.18e-30	1.09e-28	57.1762	Up
WDR34	1.02444	11.7226	12.0363	1.23e-29	2.07e-28	56.4978	Up
AGRN	1.18938	14.1107	12.0054	1.64e-29	2.71e-28	56.2088	Up
AHDC1	1.01708	10.8709	11.9982	1.76e-29	2.88e-28	56.1408	Up
SBNO2	1.02296	12.2989	11.9675	2.36e-29	3.75e-28	55.8533	Up
PAQR4	1.11857	9.46222	11.9638	2.44e-29	3.87e-28	55.8191	Up
CDR2L	1.09204	10.5115	11.9372	3.14e-29	4.84e-28	55.5702	Up
DHCR7	1.04619	11.5752	11.8985	4.52e-29	6.74e-28	55.2094	Up
DTX2	1.02217	10.7581	11.898	4.54e-29	6.77e-28	55.2048	Up
DLG5	1.00805	10.971	11.7758	1.44e-28	1.96e-27	54.0681	Up
HELZ2	1.08813	11.5725	11.7612	1.65e-28	2.23e-27	53.9329	Up
MCM2	1.16706	11.0131	11.7383	2.04e-28	2.72e-27	53.7214	Up
SEMA4B	1.09042	12.9585	11.7269	2.27e-28	3.01e-27	53.6156	Up
CCNF	1.00166	9.64096	11.7133	2.58e-28	3.37e-27	53.4902	Up
EFNA4	1.01354	9.70208	11.7011	2.89e-28	3.74e-27	53.3774	Up
RHOF	1.26777	7.96792	11.6902	3.2e-28	4.11e-27	53.2765	Up
SLC16A3	1.2297	12.7825	11.6737	3.73e-28	4.74e-27	53.1242	Up
HMGA1	1.23554	13.208	11.6172	6.32e-28	7.72e-27	52.6046	Up
RPUSD1	1.00839	10.0528	11.5789	9.02e-28	1.08e-26	52.2522	Up
IGSF8	1.07878	11.3179	11.5672	1.01e-27	1.19e-26	52.1448	Up
DVL1	1.01415	11.7743	11.5644	1.03e-27	1.22e-26	52.119	Up
PYGB	1.00113	13.3628	11.5111	1.69e-27	1.94e-26	51.6316	Up
TNFRSF21	1.03006	12.9935	11.5009	1.86e-27	2.12e-26	51.538	Up
TTYH3	1.01883	12.6546	11.4959	1.95e-27	2.21e-26	51.4921	Up
INF2	1.00768	12.3666	11.4872	2.11e-27	2.38e-26	51.4126	Up
NCS1	1.0771	9.76793	11.4805	2.25e-27	2.52e-26	51.352	Up
SLC12A7	1.05947	12.7325	11.4152	4.1e-27	4.42e-26	50.7563	Up
TACC3	1.01368	10.9982	11.3374	8.39e-27	8.68e-26	50.05	Up
PKP3	1.08497	11.7212	11.2955	1.23e-26	1.24e-25	49.6701	Up
DBN1	1.02927	12.113	11.2483	1.9e-26	1.86e-25	49.2443	Up
GAPDH	1.02475	16.4186	11.1564	4.38e-26	4.09e-25	48.4178	Up
TEDC2	1.18587	7.87791	11.1519	4.57e-26	4.25e-25	48.3773	Up
ST14	1.0235	13.6461	11.1418	5.01e-26	4.64e-25	48.2865	Up
IQGAP3	1.24072	10.1102	11.1407	5.06e-26	4.68e-25	48.2763	Up
IER5L	1.16289	9.09487	11.0673	9.84e-26	8.74e-25	47.6195	Up
CKS1B	1.00993	10.1353	11.0505	1.15e-25	1.01e-24	47.4697	Up
EFNA3	1.15098	7.73158	11.0436	1.22e-25	1.07e-24	47.4079	Up
NOTCH3	1.04556	12.9685	11.0196	1.51e-25	1.31e-24	47.1948	Up
PFKP	1.19389	12.5295	11.0154	1.57e-25	1.36e-24	47.1566	Up
CCNE1	1.30568	8.11156	11.0018	1.78e-25	1.52e-24	47.0359	Up
EPHA1	1.11093	9.68472	11.0015	1.78e-25	1.53e-24	47.0333	Up
SPTBN2	1.11645	11.0725	10.9791	2.18e-25	1.85e-24	46.8338	Up
SIX5	1.04134	8.62058	10.9543	2.73e-25	2.28e-24	46.6138	Up
PKMYT1	1.28144	8.6964	10.9524	2.77e-25	2.31e-24	46.5973	Up
RAD51	1.06776	8.01028	10.9036	4.3e-25	3.49e-24	46.1645	Up
TONSL	1.05332	9.81602	10.8284	8.42e-25	6.56e-24	45.5004	Up
PLK1	1.19447	9.84838	10.828	8.45e-25	6.58e-24	45.4971	Up
PRC1	1.07989	10.2636	10.7917	1.17e-24	8.94e-24	45.178	Up
MOCOS	1.03977	9.47588	10.7758	1.35e-24	1.02e-23	45.038	Up
ECE2	1.02903	8.96601	10.7579	1.58e-24	1.19e-23	44.8807	Up
KRT8	1.08021	15.412	10.7103	2.41e-24	1.77e-23	44.464	Up
GPRIN1	1.18326	8.54739	10.6826	3.08e-24	2.23e-23	44.2216	Up
SERINC2	1.10389	12.899	10.6401	4.48e-24	3.18e-23	43.8516	Up
CEP131	1.02168	9.85317	10.6386	4.54e-24	3.22e-23	43.8386	Up
PACSIN3	1.05029	10.4695	10.5885	7.06e-24	4.91e-23	43.4023	Up
PLEC	1.05736	14.3409	10.5131	1.37e-23	9.22e-23	42.7492	Up
HNRNPUL2_BSCL2	1.03751	4.74922	10.4844	1.76e-23	1.17e-22	42.5011	Up
ERBB2	1.01164	13.6876	10.455	2.27e-23	1.5e-22	42.2482	Up
ZBTB12	1.01404	8.09066	10.4538	2.3e-23	1.51e-22	42.2375	Up
CTSL	1.0162	12.6458	10.4535	2.3e-23	1.51e-22	42.2354	Up
UHRF1	1.16561	9.11758	10.4218	3.04e-23	1.97e-22	41.9622	Up
CENPU	1.02051	9.22252	10.3917	3.95e-23	2.53e-22	41.7037	Up
LRFN4	1.23683	9.14186	10.3809	4.34e-23	2.76e-22	41.611	Up
DSG2	1.03066	12.9037	10.366	4.94e-23	3.12e-22	41.484	Up
E2F1	1.12575	9.6824	10.3572	5.33e-23	3.36e-22	41.4086	Up
PYCR1	1.06736	12.1796	10.3386	6.27e-23	3.92e-22	41.2487	Up
GPR153	1.12102	9.81255	10.3173	7.53e-23	4.66e-22	41.0674	Up
SLC25A10	1.01992	9.46224	10.3051	8.37e-23	5.16e-22	40.9633	Up
KIFC1	1.19936	9.76476	10.2868	9.81e-23	5.99e-22	40.807	Up
A4GALT	1.14611	9.52813	10.2793	1.05e-22	6.37e-22	40.743	Up
TK1	1.18122	11.0578	10.2695	1.14e-22	6.91e-22	40.6599	Up
S100A16	1.22236	12.8187	10.2658	1.18e-22	7.12e-22	40.6282	Up
INAVA	1.18065	10.6502	10.2551	1.29e-22	7.77e-22	40.5376	Up
MTFR2	1.08342	7.14017	10.2529	1.31e-22	7.91e-22	40.5184	Up
EPHA2	1.26279	11.284	10.2452	1.4e-22	8.42e-22	40.4534	Up
TRPM4	1.01335	11.0006	10.2343	1.54e-22	9.2e-22	40.36	Up
TSKU	1.10444	11.3368	10.2171	1.79e-22	1.06e-21	40.2143	Up
SAPCD2	1.19697	9.15039	10.1752	2.56e-22	1.49e-21	39.8593	Up
ITGB4	1.46044	12.7683	10.1706	2.67e-22	1.55e-21	39.8206	Up
PRSS22	1.30928	9.94201	10.1672	2.75e-22	1.59e-21	39.7914	Up
SLC2A1	1.32852	12.3289	10.1592	2.94e-22	1.7e-21	39.7244	Up
MMP14	1.02097	13.5833	10.1459	3.3e-22	1.89e-21	39.6119	Up
UCK2	1.15417	9.99451	10.1282	3.83e-22	2.18e-21	39.4628	Up
OTX1	1.17541	7.70665	10.0994	4.91e-22	2.76e-21	39.2197	Up
CHTF18	1.03657	9.40056	10.0459	7.74e-22	4.26e-21	38.7706	Up
C1orf226	1.02535	9.78935	10.0112	1.04e-21	5.65e-21	38.48	Up
RND3	1.05576	10.2801	10.0054	1.09e-21	5.91e-21	38.431	Up
GRB7	1.02087	10.882	9.98081	1.34e-21	7.22e-21	38.2256	Up
DIAPH3	1.01551	8.14181	9.95371	1.69e-21	8.99e-21	37.9995	Up
CDC45	1.16817	8.48302	9.94733	1.79e-21	9.47e-21	37.9464	Up
ASF1B	1.01487	9.49401	9.94694	1.79e-21	9.49e-21	37.9432	Up
NPAS2	1.10567	9.87505	9.94507	1.82e-21	9.64e-21	37.9276	Up
CDCA8	1.06766	9.46185	9.92772	2.11e-21	1.11e-20	37.7831	Up
PLEKHN1	1.15003	8.1088	9.92549	2.15e-21	1.13e-20	37.7646	Up
SLC6A8	1.22615	10.4197	9.92445	2.17e-21	1.14e-20	37.756	Up
AUNIP	1.08016	6.58836	9.92201	2.21e-21	1.16e-20	37.7356	Up
PAFAH1B3	1.01692	10.4819	9.90994	2.45e-21	1.28e-20	37.6353	Up
GTSE1	1.12516	8.58258	9.89541	2.77e-21	1.44e-20	37.5146	Up
SPAG5	1.05208	10.1475	9.88112	3.12e-21	1.62e-20	37.3961	Up
B3GNT3	1.42507	10.471	9.86167	3.68e-21	1.89e-20	37.2349	Up
RHPN2	1.00655	10.3945	9.85668	3.83e-21	1.97e-20	37.1935	Up
HES4	1.13561	7.89044	9.81139	5.6e-21	2.84e-20	36.8191	Up
PLCD3	1.14377	9.23113	9.81114	5.62e-21	2.85e-20	36.8171	Up
LAMA5	1.07319	12.864	9.8085	5.74e-21	2.91e-20	36.7953	Up
ORC1	1.06611	8.01216	9.74713	9.59e-21	4.77e-20	36.29	Up
STX1A	1.09054	9.23988	9.74477	9.78e-21	4.86e-20	36.2707	Up
RIN1	1.08715	8.5749	9.73087	1.1e-20	5.43e-20	36.1565	Up
LAD1	1.06196	12.4717	9.71973	1.2e-20	5.94e-20	36.0652	Up
RHBDL2	1.06719	8.59067	9.70944	1.31e-20	6.44e-20	35.9808	Up
CENPM	1.00116	8.2941	9.6805	1.67e-20	8.12e-20	35.7439	Up
SMOX	1.05825	8.97749	9.64845	2.18e-20	1.05e-19	35.4822	Up
BUB1B	1.08938	9.04412	9.64467	2.25e-20	1.08e-19	35.4513	Up
CDC6	1.13766	9.52929	9.64239	2.29e-20	1.1e-19	35.4327	Up
KIF2C	1.16601	9.59128	9.61931	2.77e-20	1.32e-19	35.2447	Up
PLAUR	1.00643	11.6669	9.60805	3.04e-20	1.44e-19	35.153	Up
EME1	1.03333	7.31926	9.60307	3.17e-20	1.5e-19	35.1126	Up
TICRR	1.10086	7.63233	9.59834	3.29e-20	1.55e-19	35.0741	Up
KRT80	1.18711	11.0291	9.58869	3.57e-20	1.68e-19	34.9957	Up
OPN3	1.12215	9.45191	9.56166	4.46e-20	2.08e-19	34.7763	Up
CDT1	1.12236	9.18986	9.54828	4.98e-20	2.31e-19	34.6679	Up
CENPW	1.02647	7.98119	9.54209	5.24e-20	2.43e-19	34.6178	Up
CDCA5	1.12717	9.60597	9.54059	5.3e-20	2.45e-19	34.6057	Up
CDC25A	1.00849	7.60196	9.51434	6.58e-20	3.02e-19	34.3934	Up
TMEM184A	1.07131	10.7189	9.50021	7.38e-20	3.38e-19	34.2794	Up
ANLN	1.18689	10.532	9.497	7.58e-20	3.47e-19	34.2535	Up
PPL	1.01178	12.4133	9.4916	7.92e-20	3.62e-19	34.2099	Up
PLEKHG6	1.06014	8.92043	9.4672	9.67e-20	4.38e-19	34.0133	Up
EXO1	1.1415	8.29286	9.43011	1.31e-19	5.88e-19	33.7152	Up
EPS8L1	1.13377	10.4547	9.41523	1.48e-19	6.61e-19	33.5957	Up
E2F8	1.0095	8.17603	9.41063	1.53e-19	6.85e-19	33.5588	Up
TMEM132A	1.10185	11.0216	9.40969	1.55e-19	6.9e-19	33.5513	Up
SPHK1	1.11338	9.0573	9.38416	1.9e-19	8.42e-19	33.3469	Up
CTSV	1.4156	7.66067	9.37823	2e-19	8.83e-19	33.2995	Up
HHIPL1	1.0059	7.28642	9.37536	2.04e-19	9.03e-19	33.2765	Up
FOXM1	1.1698	10.149	9.36848	2.16e-19	9.53e-19	33.2215	Up
KRT19	1.20188	14.6552	9.35688	2.38e-19	1.04e-18	33.1289	Up
MDFI	1.18195	9.59823	9.33691	2.79e-19	1.22e-18	32.9696	Up
KIF4A	1.1733	9.33729	9.33166	2.91e-19	1.27e-18	32.9277	Up
PERM1	1.10504	6.83102	9.32835	2.99e-19	1.3e-18	32.9014	Up
GPC1	1.05571	11.1551	9.32078	3.18e-19	1.38e-18	32.8411	Up
GALNT4	1.18586	5.49353	9.31344	3.38e-19	1.46e-18	32.7827	Up
SFN	1.14498	12.6024	9.3109	3.45e-19	1.49e-18	32.7625	Up
RECQL4	1.06498	9.7646	9.30231	3.69e-19	1.6e-18	32.6941	Up
TTK	1.12712	8.41888	9.29444	3.94e-19	1.7e-18	32.6316	Up
TFR2	1.04576	6.89345	9.2779	4.5e-19	1.93e-18	32.5002	Up
HILPDA	1.03015	9.7598	9.27092	4.76e-19	2.04e-18	32.4449	Up
HK2	1.00738	11.5282	9.25259	5.52e-19	2.35e-18	32.2996	Up
OAS1	1.02994	11.6656	9.24133	6.04e-19	2.57e-18	32.2105	Up
TNFRSF12A	1.07921	11.5952	9.20602	8.02e-19	3.37e-18	31.9315	Up
KIF18B	1.21914	8.6821	9.16652	1.1e-18	4.58e-18	31.6202	Up
WDR62	1.03235	8.80143	9.16062	1.15e-18	4.79e-18	31.5738	Up
CLSPN	1.09358	7.97775	9.15934	1.16e-18	4.83e-18	31.5638	Up
PTGES	1.22452	10.2998	9.15302	1.23e-18	5.08e-18	31.5141	Up
LOC105372233	1.07118	6.42673	9.13354	1.43e-18	5.89e-18	31.3612	Up
LAMC2	1.3009	12.925	9.11148	1.71e-18	6.99e-18	31.1883	Up
FSCN1	1.16549	11.7793	9.08857	2.05e-18	8.34e-18	31.0089	Up
CDC20	1.16731	10.1265	9.05448	2.68e-18	1.08e-17	30.7428	Up
NCAPH	1.04718	8.90426	9.04447	2.9e-18	1.17e-17	30.6648	Up
KIF23	1.00879	9.3508	9.03242	3.2e-18	1.28e-17	30.571	Up
RAD54L	1.05064	7.76204	9.02618	3.36e-18	1.34e-17	30.5224	Up
SLC52A3	1.14701	8.50185	8.96645	5.38e-18	2.12e-17	30.0589	Up
ZP3	1.03575	7.825	8.96417	5.48e-18	2.16e-17	30.0413	Up
MKI67	1.0741	11.338	8.95715	5.79e-18	2.27e-17	29.9869	Up
MCM10	1.15214	8.19757	8.93946	6.65e-18	2.6e-17	29.8502	Up
SECTM1	1.03599	10.4077	8.93829	6.71e-18	2.63e-17	29.8411	Up
PRR11	1.01846	9.24139	8.92462	7.47e-18	2.92e-17	29.7357	Up
BUB1	1.00437	9.73331	8.91845	7.84e-18	3.06e-17	29.6881	Up
KREMEN2	1.28341	5.21703	8.91194	8.25e-18	3.21e-17	29.6379	Up
CRYBG2	1.41681	7.48868	8.9096	8.4e-18	3.27e-17	29.6198	Up
MYBL2	1.33965	10.4999	8.90356	8.81e-18	3.42e-17	29.5733	Up
RHOV	1.51849	9.09218	8.88969	9.82e-18	3.8e-17	29.4666	Up
NDC80	1.02814	8.65289	8.87283	1.12e-17	4.31e-17	29.337	Up
TACSTD2	1.04963	13.5289	8.85215	1.32e-17	5.05e-17	29.1782	Up
IER3	1.00261	11.5875	8.84149	1.43e-17	5.47e-17	29.0965	Up
FAM72B	1.0629	5.18714	8.82559	1.62e-17	6.17e-17	28.9748	Up
KRT7	1.0898	14.5865	8.81863	1.71e-17	6.5e-17	28.9216	Up
CENPF	1.05015	10.8012	8.81568	1.75e-17	6.65e-17	28.899	Up
SKA1	1.06796	7.58629	8.79079	2.12e-17	8.02e-17	28.7089	Up
TPX2	1.12994	10.8037	8.78321	2.25e-17	8.49e-17	28.6511	Up
KIF14	1.07987	8.36339	8.76298	2.63e-17	9.9e-17	28.497	Up
IGSF9	1.13218	9.90854	8.76033	2.69e-17	1.01e-16	28.4768	Up
FAM83D	1.02703	8.99976	8.73653	3.23e-17	1.21e-16	28.2959	Up
CKAP2L	1.02501	8.50792	8.70813	4.02e-17	1.49e-16	28.0805	Up
PRSS27	1.01342	6.5906	8.70264	4.2e-17	1.55e-16	28.0389	Up
ESPL1	1.08829	8.95169	8.70216	4.21e-17	1.56e-16	28.0353	Up
LYPD3	1.48065	8.37673	8.69955	4.3e-17	1.59e-16	28.0155	Up
PTPRH	1.64108	8.42843	8.66101	5.78e-17	2.12e-16	27.7243	Up
LOC100130705	1.04251	5.90664	8.649	6.34e-17	2.32e-16	27.6337	Up
KCP	1.32007	6.66858	8.63769	6.91e-17	2.53e-16	27.5485	Up
NEK2	1.06912	8.99543	8.6187	7.99e-17	2.91e-16	27.4056	Up
HJURP	1.08439	8.98453	8.56555	1.2e-16	4.31e-16	27.007	Up
PHLDA2	1.08302	9.99214	8.54795	1.37e-16	4.91e-16	26.8754	Up
UNC13D	1.00328	11.1729	8.53675	1.49e-16	5.33e-16	26.7918	Up
RRM2	1.02363	10.8038	8.53472	1.52e-16	5.41e-16	26.7766	Up
AKAP12	1.15533	10.3253	8.52383	1.65e-16	5.86e-16	26.6954	Up
MIF	1.04976	10.786	8.51923	1.7e-16	6.06e-16	26.6611	Up
MTCL1	1.13402	8.23098	8.51034	1.82e-16	6.47e-16	26.5949	Up
FASN	1.02354	13.595	8.48417	2.22e-16	7.85e-16	26.4002	Up
TRIP13	1.03987	9.48523	8.47659	2.35e-16	8.29e-16	26.3439	Up
EVPL	1.06938	12.0707	8.46754	2.52e-16	8.86e-16	26.2768	Up
ISG15	1.21657	11.405	8.46722	2.53e-16	8.88e-16	26.2744	Up
CBARP	1.08893	6.03179	8.43067	3.33e-16	1.16e-15	26.0038	Up
DLGAP5	1.04085	9.08883	8.41307	3.8e-16	1.32e-15	25.8738	Up
NCAPG	1.02031	8.96236	8.40531	4.03e-16	1.39e-15	25.8165	Up
RNF223	1.10642	6.10008	8.36883	5.3e-16	1.82e-15	25.5478	Up
MELK	1.05681	8.98349	8.35079	6.06e-16	2.07e-15	25.4153	Up
ENTPD2	1.33831	6.69407	8.34159	6.49e-16	2.22e-15	25.3479	Up
GJB2	1.38241	9.64493	8.31477	7.93e-16	2.69e-15	25.1514	Up
PIMREG	1.05328	7.68457	8.28876	9.62e-16	3.25e-15	24.9613	Up
RAC3	1.08394	8.88834	8.28727	9.73e-16	3.29e-15	24.9505	Up
C19orf33	1.35927	10.5215	8.25547	1.23e-15	4.13e-15	24.7188	Up
KRT86	1.09238	6.84283	8.23146	1.47e-15	4.91e-15	24.5443	Up
TOP2A	1.01178	11.9902	8.22547	1.54e-15	5.13e-15	24.5008	Up
SMCO2	1.09177	3.52416	8.21168	1.7e-15	5.66e-15	24.4008	Up
LOXL2	1.0342	10.7742	8.21105	1.71e-15	5.69e-15	24.3963	Up
ASAP2	1.00358	9.14488	8.18322	2.1e-15	6.94e-15	24.1949	Up
TUBB3	1.24528	7.92905	8.18302	2.1e-15	6.95e-15	24.1935	Up
FA2H	1.16612	9.50431	8.139	2.91e-15	9.53e-15	23.8761	Up
IGF2BP2	1.15674	9.63517	8.13833	2.92e-15	9.57e-15	23.8712	Up
EPHB2	1.05326	10.297	8.12839	3.14e-15	1.03e-14	23.7997	Up
TFAP2A	1.20657	8.79837	8.11711	3.41e-15	1.11e-14	23.7186	Up
ARHGEF35	1.12355	7.70213	8.09627	3.98e-15	1.29e-14	23.5691	Up
TESMIN	1.21018	7.11407	8.09543	4e-15	1.3e-14	23.5632	Up
NUF2	1.0177	8.68893	8.09249	4.09e-15	1.33e-14	23.5421	Up
FAM72D	1.0021	4.40495	8.00576	7.68e-15	2.46e-14	22.9233	Up
BIRC5	1.06439	10.3192	7.98463	8.95e-15	2.85e-14	22.7734	Up
AURKB	1.01429	8.81725	7.97339	9.7e-15	3.09e-14	22.6938	Up
ARHGEF4	1.2721	7.92666	7.97117	9.86e-15	3.14e-14	22.678	Up
ADM	1.11558	9.36678	7.95642	1.1e-14	3.48e-14	22.5737	Up
ARNTL2	1.08351	9.93414	7.95468	1.11e-14	3.52e-14	22.5614	Up
MISP	1.06987	11.245	7.94357	1.2e-14	3.81e-14	22.4829	Up
PCDH7	1.23997	9.48182	7.93376	1.29e-14	4.08e-14	22.4136	Up
CD109	1.07108	10.0925	7.92259	1.4e-14	4.41e-14	22.3349	Up
FOSL1	1.28392	8.04715	7.88077	1.89e-14	5.91e-14	22.0408	Up
CLDN1	1.10167	11.3066	7.87093	2.03e-14	6.33e-14	21.9718	Up
MELTF	1.12166	9.34152	7.86077	2.18e-14	6.8e-14	21.9006	Up
CENPA	1.03761	7.64499	7.85321	2.3e-14	7.16e-14	21.8477	Up
BARX2	1.4814	7.80845	7.84448	2.45e-14	7.61e-14	21.7866	Up
CITED4	1.01794	7.75078	7.84126	2.5e-14	7.78e-14	21.7641	Up
TROAP	1.03538	8.75779	7.77196	4.1e-14	1.26e-13	21.2815	Up
REEP6	1.21689	9.1975	7.76049	4.44e-14	1.36e-13	21.2019	Up
SP6	1.02356	7.29383	7.7484	4.84e-14	1.48e-13	21.1181	Up
RAET1G	1.04448	4.56393	7.70733	6.47e-14	1.96e-13	20.8344	Up
ULBP2	1.05245	6.11579	7.68477	7.58e-14	2.29e-13	20.679	Up
KRT16	1.91948	6.68592	7.66697	8.59e-14	2.59e-13	20.5567	Up
KLHL31	1.0384	5.29509	7.64694	9.88e-14	2.97e-13	20.4193	Up
LAMB3	1.0397	13.7273	7.64331	1.01e-13	3.04e-13	20.3944	Up
KPNA7	1.04009	6.89048	7.61956	1.2e-13	3.58e-13	20.2319	Up
FAM171A2	1.09392	7.2318	7.60425	1.33e-13	3.97e-13	20.1275	Up
PKP2	1.28609	8.7262	7.59737	1.4e-13	4.16e-13	20.0805	Up
FADS2	1.01362	11.6676	7.58815	1.49e-13	4.43e-13	20.0177	Up
SRMS	1.24019	5.48609	7.57855	1.59e-13	4.73e-13	19.9524	Up
DSP	1.09873	13.4901	7.56709	1.72e-13	5.12e-13	19.8745	Up
CBX2	1.08782	9.01273	7.54477	2.01e-13	5.95e-13	19.723	Up
ATP8B3	1.012	7.04268	7.54214	2.05e-13	6.06e-13	19.7052	Up
FAM83A	1.4277	11.5891	7.52404	2.32e-13	6.85e-13	19.5827	Up
SRXN1	1.08885	6.76777	7.49668	2.8e-13	8.24e-13	19.3979	Up
WNT7B	1.01279	10.267	7.49074	2.92e-13	8.57e-13	19.3578	Up
KCNN4	1.18057	10.5623	7.4825	3.09e-13	9.05e-13	19.3024	Up
MROH6	1.0164	10.5012	7.47408	3.27e-13	9.58e-13	19.2457	Up
MEX3A	1.06734	9.78906	7.47145	3.33e-13	9.74e-13	19.228	Up
AHNAK2	1.26049	11.4151	7.45153	3.82e-13	1.11e-12	19.0942	Up
MMP17	1.14957	7.80031	7.4473	3.94e-13	1.14e-12	19.0658	Up
FGF11	1.07009	5.05625	7.402	5.36e-13	1.55e-12	18.7627	Up
SPNS2	1.00884	9.94393	7.38792	5.9e-13	1.7e-12	18.6688	Up
DUXAP8	1.27955	6.4133	7.38241	6.13e-13	1.76e-12	18.6321	Up
RAB27B	1.02283	10.7244	7.37819	6.31e-13	1.81e-12	18.604	Up
CARD14	1.10359	7.99286	7.36223	7.03e-13	2.02e-12	18.4978	Up
STEAP1	1.03844	9.41248	7.34133	8.1e-13	2.32e-12	18.3591	Up
MET	1.17362	12.8174	7.32887	8.82e-13	2.52e-12	18.2766	Up
SH3TC2	1.10234	4.34612	7.32217	9.22e-13	2.63e-12	18.2322	Up
LOC440934	1.00102	4.19724	7.28479	1.19e-12	3.36e-12	17.9854	Up
IL11	1.04855	5.42996	7.26238	1.38e-12	3.9e-12	17.8379	Up
CDH3	1.2257	11.6083	7.25926	1.41e-12	3.98e-12	17.8175	Up
CTXN1	1.00252	7.79387	7.247	1.53e-12	4.31e-12	17.737	Up
GREB1L	1.26401	6.6343	7.17147	2.54e-12	7.05e-12	17.2436	Up
SH2D5	1.18161	3.23276	7.16454	2.65e-12	7.37e-12	17.1985	Up
OSR2	1.02241	7.26023	7.14886	2.95e-12	8.16e-12	17.0967	Up
C1QL1	1.15314	3.49413	7.14365	3.05e-12	8.44e-12	17.0629	Up
COL9A3	1.00686	6.11445	7.07327	4.86e-12	1.33e-11	16.6084	Up
SDCBP2	1.10121	9.11456	7.0613	5.25e-12	1.44e-11	16.5315	Up
COL7A1	1.1926	9.13804	7.04679	5.78e-12	1.58e-11	16.4384	Up
MGAT5B	1.14919	5.18979	6.98116	8.88e-12	2.4e-11	16.0192	Up
ITPKA	1.44643	7.73156	6.97961	8.97e-12	2.42e-11	16.0094	Up
SLC4A11	1.10555	8.22219	6.97657	9.14e-12	2.47e-11	15.9901	Up
FNDC11	1.02844	5.0653	6.95316	1.06e-11	2.87e-11	15.8414	Up
EPHA10	1.13241	8.52635	6.93668	1.19e-11	3.18e-11	15.737	Up
MIG7	1.05448	3.98565	6.92161	1.31e-11	3.5e-11	15.6417	Up
UBE2C	1.02432	10.0763	6.90613	1.44e-11	3.85e-11	15.5441	Up
C15orf48	1.1151	10.4747	6.85897	1.96e-11	5.19e-11	15.2475	Up
WNK2	1.13102	8.55274	6.85241	2.04e-11	5.4e-11	15.2064	Up
FLNC	1.08048	9.19924	6.84265	2.17e-11	5.74e-11	15.1454	Up
FAM83A_AS1	1.1881	6.42276	6.8324	2.32e-11	6.12e-11	15.0812	Up
GPC2	1.00213	5.99073	6.82859	2.38e-11	6.27e-11	15.0574	Up
SLCO4A1	1.03533	8.23386	6.81514	2.59e-11	6.82e-11	14.9735	Up
EPHX3	1.03729	9.13082	6.804	2.78e-11	7.31e-11	14.9041	Up
LINC01269	1.0335	3.55106	6.77458	3.36e-11	8.78e-11	14.7212	Up
COBL	1.02463	10.0748	6.76669	3.53e-11	9.23e-11	14.6723	Up
MUC20	1.05125	10.5043	6.74434	4.07e-11	1.06e-10	14.534	Up
GSDMC	1.12988	7.46481	6.73977	4.18e-11	1.09e-10	14.5057	Up
LOC101929128	1.20027	4.27325	6.73151	4.41e-11	1.15e-10	14.4547	Up
FGF12	1.10983	5.8772	6.71983	4.75e-11	1.23e-10	14.3827	Up
GJB3	1.55353	7.3017	6.69548	5.54e-11	1.43e-10	14.2329	Up
FAM131C	1.05994	2.96087	6.68273	6e-11	1.55e-10	14.1546	Up
ELOVL3	1.0501	4.40221	6.65805	7.01e-11	1.8e-10	14.0034	Up
TEX101	1.18514	2.00671	6.65058	7.34e-11	1.89e-10	13.9578	Up
NGEF	1.11304	8.05048	6.59267	1.05e-10	2.69e-10	13.6054	Up
XIRP1	1.03482	4.98578	6.48092	2.1e-10	5.31e-10	12.9326	Up
MYRF	1.02478	9.83423	6.4784	2.14e-10	5.39e-10	12.9175	Up
MMP11	1.18916	10.7661	6.43702	2.75e-10	6.9e-10	12.671	Up
SLCO4A1_AS1	1.22186	4.10255	6.42619	2.94e-10	7.36e-10	12.6067	Up
ABCA12	1.24933	8.07053	6.40473	3.35e-10	8.36e-10	12.4795	Up
MESP2	1.02602	4.9499	6.39657	3.52e-10	8.77e-10	12.4313	Up
ADGRF4	1.39291	6.63266	6.38293	3.82e-10	9.51e-10	12.3507	Up
TMEM171	1.11464	5.13421	6.37904	3.91e-10	9.73e-10	12.3278	Up
KRT17	1.44364	10.2346	6.37318	4.05e-10	1.01e-09	12.2932	Up
ZNF229	1.08355	7.20682	6.36222	4.33e-10	1.08e-09	12.2287	Up
KRT81	1.48006	5.93856	6.31571	5.73e-10	1.41e-09	11.9559	Up
PRRX2	1.05492	7.01541	6.31035	5.92e-10	1.46e-09	11.9247	Up
RGS20	1.04572	5.31616	6.29285	6.58e-10	1.62e-09	11.8225	Up
KRT78	1.04624	3.18391	6.26263	7.88e-10	1.93e-09	11.6468	Up
KIAA0319	1.21266	6.86917	6.23289	9.41e-10	2.3e-09	11.4745	Up
TGM5	1.15011	2.95474	6.20892	1.08e-09	2.64e-09	11.3362	Up
LINC02081	1.01635	5.00498	6.1736	1.34e-09	3.24e-09	11.1332	Up
ANGPTL4	1.04485	10.2097	6.16926	1.37e-09	3.32e-09	11.1084	Up
S100A9	1.15731	12.2287	6.16918	1.37e-09	3.32e-09	11.1079	Up
KLC3	1.00302	6.9987	6.14435	1.59e-09	3.83e-09	10.9659	Up
PODXL2	1.08654	10.4566	6.10302	2.02e-09	4.85e-09	10.7306	Up
AMN	1.05058	7.91923	6.06225	2.57e-09	6.13e-09	10.4999	Up
S100A8	1.02365	9.18784	6.05042	2.75e-09	6.55e-09	10.4332	Up
LOC105371049	1.02136	5.52944	6.01924	3.29e-09	7.81e-09	10.2579	Up
BMPR1B	1.01583	7.34257	6.01066	3.46e-09	8.19e-09	10.2098	Up
ALDH3B2	1.06042	8.13109	5.99418	3.8e-09	8.98e-09	10.1177	Up
TRIM29	1.51464	8.32827	5.98284	4.06e-09	9.57e-09	10.0543	Up
SEMA3A	1.0272	9.04904	5.97204	4.32e-09	1.02e-08	9.99411	Up
LOC105376382	1.00413	3.56188	5.97122	4.34e-09	1.02e-08	9.98954	Up
POF1B	1.27721	8.05212	5.93349	5.39e-09	1.26e-08	9.78003	Up
PADI1	1.53219	4.4737	5.91925	5.84e-09	1.36e-08	9.70124	Up
RSPO3	1.00422	6.85453	5.89884	6.56e-09	1.53e-08	9.58862	Up
CASC8	1.11244	4.00798	5.89214	6.82e-09	1.59e-08	9.55169	Up
BCL2L10	1.00258	3.95614	5.88479	7.11e-09	1.65e-08	9.51125	Up
SNCG	1.11643	8.87166	5.88404	7.14e-09	1.66e-08	9.50716	Up
PLXNB3	1.06247	9.16009	5.86167	8.1e-09	1.88e-08	9.38439	Up
IL22RA1	1.05272	6.3161	5.86118	8.12e-09	1.88e-08	9.38168	Up
CGREF1	1.05104	7.19469	5.85689	8.32e-09	1.93e-08	9.35819	Up
KRT83	1.19008	2.8942	5.84507	8.9e-09	2.06e-08	9.29349	Up
KCNK2	1.10715	3.42756	5.79373	1.19e-08	2.73e-08	9.01395	Up
SH3RF2	1.02956	8.30537	5.78665	1.24e-08	2.83e-08	8.97559	Up
TRIM31	1.1299	7.12145	5.78257	1.26e-08	2.9e-08	8.95348	Up
PCSK9	1.23949	7.57156	5.78195	1.27e-08	2.91e-08	8.95011	Up
CDKN2A	1.15891	8.64654	5.77228	1.34e-08	3.07e-08	8.89781	Up
C2orf54	1.01774	8.77954	5.76703	1.38e-08	3.15e-08	8.86945	Up
TWIST1	1.01457	5.85843	5.76457	1.4e-08	3.2e-08	8.85617	Up
TNS4	1.31579	8.68641	5.75658	1.46e-08	3.34e-08	8.81305	Up
PITX1	1.26665	8.08585	5.74326	1.57e-08	3.59e-08	8.74127	Up
IL20RB	1.08714	6.89073	5.74323	1.57e-08	3.59e-08	8.74109	Up
KRT6A	1.88065	7.38695	5.71987	1.79e-08	4.08e-08	8.61561	Up
ZG16B	1.09013	6.78399	5.70345	1.96e-08	4.45e-08	8.52765	Up
GJB4	1.20463	3.40278	5.70135	1.98e-08	4.5e-08	8.51642	Up
COL11A1	1.39425	9.63506	5.63414	2.87e-08	6.46e-08	8.15887	Up
ITGB8	1.0233	9.79148	5.62566	3.01e-08	6.76e-08	8.11404	Up
DUSP9	1.23404	4.9394	5.5997	3.47e-08	7.75e-08	7.97714	Up
KRT6B	1.50886	3.88972	5.57994	3.86e-08	8.6e-08	7.87328	Up
MKRN3	1.23489	3.20257	5.57944	3.87e-08	8.63e-08	7.87068	Up
FIBCD1	1.01934	5.70581	5.57879	3.88e-08	8.66e-08	7.86725	Up
RHCG	1.16455	3.68353	5.56171	4.26e-08	9.46e-08	7.77776	Up
B4GALNT4	1.24043	7.606	5.55464	4.43e-08	9.81e-08	7.7408	Up
LYPD8	1.16596	2.8251	5.53042	5.04e-08	1.11e-07	7.61447	Up
GPR158	1.29025	4.64447	5.46047	7.34e-08	1.61e-07	7.25241	Up
LINC01559	1.38799	3.3732	5.43938	8.21e-08	1.79e-07	7.14407	Up
CDHR2	1.0001	5.06134	5.40147	1e-07	2.18e-07	6.95025	Up
HTR1D	1.08316	5.76265	5.35204	1.3e-07	2.81e-07	6.69931	Up
SPTSSB	1.34918	5.38352	5.34868	1.32e-07	2.85e-07	6.68237	Up
LY6K	1.51973	6.54215	5.32599	1.49e-07	3.21e-07	6.56795	Up
GAL	1.21135	4.4447	5.3123	1.6e-07	3.44e-07	6.49911	Up
LYPD6	1.07264	5.41189	5.29909	1.72e-07	3.68e-07	6.43282	Up
GJB6	1.2768	5.08442	5.29843	1.72e-07	3.69e-07	6.42953	Up
ALDH1L1	1.05392	6.44835	5.26451	2.05e-07	4.38e-07	6.2601	Up
NCCRP1	1.1587	6.19789	5.24012	2.33e-07	4.96e-07	6.13885	Up
PLPP4	1.00441	5.55335	5.20877	2.73e-07	5.79e-07	5.98379	Up
DKK1	1.33307	6.84841	5.18479	3.09e-07	6.53e-07	5.86571	Up
FGFBP1	1.17902	7.02176	5.18208	3.13e-07	6.62e-07	5.85239	Up
ZIC2	1.31991	4.14948	5.18088	3.15e-07	6.66e-07	5.8465	Up
POPDC3	1.22767	4.26291	5.17599	3.23e-07	6.82e-07	5.82255	Up
NPW	1.11703	5.03563	5.17333	3.28e-07	6.91e-07	5.80949	Up
CACNG4	1.2248	7.87203	5.16295	3.46e-07	7.28e-07	5.75864	Up
HOXA10	1.24086	5.20756	5.15618	3.58e-07	7.53e-07	5.72551	Up
SBSN	1.11914	3.23239	5.15339	3.63e-07	7.64e-07	5.71186	Up
HOXA11	1.03763	2.15272	5.12273	4.24e-07	8.88e-07	5.56246	Up
LHX5	1.03885	2.44115	5.11281	4.45e-07	9.32e-07	5.51431	Up
KRT13	1.12333	4.54246	5.1094	4.53e-07	9.47e-07	5.49779	Up
CKMT1B	1.03629	5.95851	5.1013	4.72e-07	9.86e-07	5.45852	Up
NETO1	1.0436	4.5251	5.08708	5.07e-07	1.06e-06	5.38978	Up
PRR15	1.05622	7.39032	5.07639	5.35e-07	1.11e-06	5.33818	Up
ARL14	1.23622	3.83909	5.07586	5.36e-07	1.12e-06	5.33563	Up
SMOC1	1.25312	7.44472	5.05636	5.91e-07	1.23e-06	5.2418	Up
GPR87	1.39593	6.67142	5.04735	6.19e-07	1.28e-06	5.19857	Up
CNTNAP2	1.18516	5.97058	5.04647	6.21e-07	1.29e-06	5.19437	Up
TMPRSS11E	1.35612	6.80935	5.00621	7.59e-07	1.56e-06	5.00203	Up
PSCA	1.38171	6.3965	4.97728	8.76e-07	1.8e-06	4.8647	Up
HHIPL2	1.30659	6.23433	4.97474	8.87e-07	1.82e-06	4.85269	Up
C11orf86	1.20721	4.13426	4.93663	1.07e-06	2.18e-06	4.67297	Up
VTCN1	1.12236	6.97376	4.91533	1.19e-06	2.42e-06	4.57308	Up
SPX	1.05983	4.13422	4.9016	1.27e-06	2.58e-06	4.50888	Up
MMP1	1.09855	10.2176	4.90134	1.27e-06	2.58e-06	4.50769	Up
MUC16	1.43727	9.38913	4.89886	1.29e-06	2.61e-06	4.49612	Up
PRSS3	1.10139	4.58898	4.88315	1.39e-06	2.81e-06	4.4229	Up
S100P	1.39643	10.9151	4.88068	1.4e-06	2.85e-06	4.41141	Up
IGF2BP3	1.11208	7.62492	4.88015	1.41e-06	2.85e-06	4.40892	Up
LBP	1.1816	3.55884	4.86034	1.55e-06	3.13e-06	4.31699	Up
SULT4A1	1.16497	3.64772	4.83511	1.75e-06	3.52e-06	4.20036	Up
IGSF1	1.02732	4.92428	4.83506	1.75e-06	3.52e-06	4.20016	Up
SYT8	1.037	7.30767	4.8155	1.92e-06	3.86e-06	4.11013	Up
ALPPL2	1.21409	4.34712	4.79564	2.12e-06	4.24e-06	4.01904	Up
BCAS1	1.01494	8.7722	4.78965	2.18e-06	4.35e-06	3.99168	Up
CA9	1.21879	7.55328	4.77745	2.31e-06	4.61e-06	3.93597	Up
CASP14	1.07607	1.4735	4.74781	2.66e-06	5.28e-06	3.80118	Up
PTPRN	1.03953	4.95878	4.71181	3.15e-06	6.22e-06	3.63846	Up
GNG4	1.08439	6.56037	4.67837	3.68e-06	7.25e-06	3.48837	Up
IL31RA	1.0094	5.8765	4.64302	4.34e-06	8.5e-06	3.33079	Up
SP8	1.27152	3.70676	4.64005	4.4e-06	8.61e-06	3.31759	Up
SLC5A5	1.06837	4.84629	4.62174	4.79e-06	9.36e-06	3.23642	Up
LINC01133	1.10302	4.24335	4.5867	5.64e-06	1.09e-05	3.08197	Up
PEG10	1.00405	10.7044	4.5235	7.53e-06	1.45e-05	2.80608	Up
ABCC2	1.04305	6.58952	4.5034	8.25e-06	1.58e-05	2.71911	Up
HTR3A	1.03009	6.57923	4.47759	9.27e-06	1.77e-05	2.6079	Up
TCAM1P	1.03797	3.60528	4.43913	1.1e-05	2.09e-05	2.44336	Up
CT83	1.44778	4.43434	4.42789	1.16e-05	2.2e-05	2.39549	Up
LINC01224	1.02047	4.52097	4.39041	1.37e-05	2.58e-05	2.23674	Up
INSL4	1.29588	2.45496	4.36499	1.53e-05	2.88e-05	2.12978	Up
UCA1	1.06739	4.64335	4.34823	1.65e-05	3.09e-05	2.0596	Up
TRIM15	1.079	3.52211	4.33686	1.73e-05	3.25e-05	2.01213	Up
MYEOV	1.07393	7.60084	4.32007	1.87e-05	3.49e-05	1.94223	Up
RIMS2	1.04076	4.25331	4.3082	1.97e-05	3.67e-05	1.89294	Up
MAGEC1	1.07158	2.04436	4.29331	2.1e-05	3.9e-05	1.83133	Up
FAM83B	1.05489	4.67325	4.27406	2.28e-05	4.23e-05	1.75196	Up
TNNT1	1.09498	8.00147	4.24726	2.56e-05	4.74e-05	1.64202	Up
MAGEC2	1.20658	2.1762	4.21226	2.98e-05	5.47e-05	1.49939	Up
IL36RN	1.08053	4.51259	4.164	3.66e-05	6.68e-05	1.30454	Up
CLDN6	1.25469	5.43278	4.11904	4.42e-05	8.03e-05	1.12492	Up
PADI3	1.05597	2.82184	4.10149	4.76e-05	8.63e-05	1.05531	Up
LINC01833	1.03671	3.76195	4.0987	4.81e-05	8.73e-05	1.04426	Up
PPP2R2C	1.13551	6.42004	4.08101	5.18e-05	9.38e-05	0.974414	Up
AKR1B15	1.07582	4.63664	3.9716	8.14e-05	0.000145069	0.548743	Up
KRT14	1.00648	4.36583	3.95014	8.88e-05	0.000157811	0.466508	Up
IGF2BP1	1.17629	4.68677	3.93615	9.39e-05	0.000166583	0.413116	Up
HMGA2	1.16466	6.16444	3.90443	0.000106758	0.000188574	0.292786	Up
EEF1A2	1.16369	8.86626	3.88097	0.000117279	0.000206627	0.204372	Up
NTS	1.1002	4.25064	3.84992	0.000132726	0.000232934	0.0880782	Up
ANXA10	1.00366	3.79354	3.84452	0.000135595	0.000237805	0.0679825	Up
LY6D	1.06483	5.50617	3.70846	0.000230714	0.000397257	-0.430382	Up
FAM133A	1.05993	3.93785	3.63817	0.000301694	0.000515103	-0.68114	Up
MAGEA3	1.28558	3.24883	3.48505	0.000533188	0.000893558	-1.21162	Up
ASCL1	-1.16162	4.32663	-3.48234	0.00053849	0.000902026	-1.22082	Down
GABRA3	1.01783	3.3127	3.44866	0.00060863	0.00101429	-1.33451	Up
MSLN	1.03906	11.8936	3.41644	0.000683617	0.00113456	-1.44227	Up
EPS8L3	1.02666	3.58598	3.40411	0.000714516	0.00118344	-1.48323	Up
KLK6	1.02096	4.56307	3.39499	0.000738209	0.00122132	-1.51345	Up
MUC5B	1.09874	11.8988	3.37516	0.000792292	0.00130739	-1.57891	Up
MTRNR2L1	1.04257	4.44544	3.3188	0.000966767	0.00158508	-1.76292	Up
TCN1	1.03441	6.21593	3.27115	0.00114143	0.00185954	-1.91615	Up
SPRR1B	1.00082	4.30388	3.26812	0.00115347	0.00187868	-1.92582	Up
PAEP	1.17468	7.20631	3.23777	0.00128076	0.00207719	-2.02224	Up
LOC400655	1.08462	5.28177	3.17831	0.0015686	0.00252399	-2.20861	Up
TFF1	1.12147	5.3076	3.12624	0.00186859	0.00298228	-2.36911	Up
MAGEA6	1.10078	2.86382	3.05608	0.00235653	0.00372748	-2.5813	Up
HOXC10	1.00897	4.67381	3.01996	0.00265107	0.00417359	-2.68874	Up
MUC5AC	1.14942	7.59495	2.99925	0.0028348	0.00444929	-2.74979	Up
