# Supplementary material for: TLE1 as a key regulator of osimertinib resistance and EMT in lung adenocarcinoma: implications for prognosis and immunotherapy response
Source: Hereditas. 2026 May 28;163:84. doi: 10.1186/s41065-026-00690-x (PMC13425785; doi:10.1186/s41065-026-00690-x)
Supplement: Supplementary file 10 — Supplementary Material 10. Table S6. GO and KEGG enrichment analysis of 506 TLE1-related genes in LUAD ranked by p value. [file 41065_2026_690_MOESM10_ESM.xlsx]

## Sheet: GO
	ONTOLOGY	ID	Description	GeneRatio	BgRatio	p.adjust	qvalue	geneID	Count
GO:0000070	BP	GO:0000070	mitotic sister chromatid segregation	30/452	171/18800	3.86e-14	3.46e-14	TUBG1/TACC3/PLK1/PRC1/KIFC1/CDCA8/SPAG5/BUB1B/CDC6/KIF2C/CDT1/CDCA5/KIF4A/TTK/KIF18B/CDC20/NCAPH/KIF23/BUB1/NDC80/CENPF/KIF14/ESPL1/NEK2/TRIP13/DLGAP5/NCAPG/NUF2/AURKB/UBE2C	30
GO:0140014	BP	GO:0140014	mitotic nuclear division	38/452	293/18800	3.86e-14	3.46e-14	RCC1/TUBG1/TACC3/PKMYT1/PLK1/PRC1/KIFC1/CDCA8/SPAG5/BUB1B/CDC6/KIF2C/CDT1/CDCA5/ANLN/SPHK1/KIF4A/TTK/KIF18B/CDC20/NCAPH/KIF23/MKI67/BUB1/MYBL2/NDC80/CENPF/TPX2/KIF14/ESPL1/NEK2/TRIP13/DLGAP5/NCAPG/NUF2/AURKB/MISP/UBE2C	38
GO:0000819	BP	GO:0000819	sister chromatid segregation	31/452	205/18800	3.22e-13	2.89e-13	TUBG1/TACC3/PLK1/PRC1/KIFC1/CDCA8/SPAG5/BUB1B/CDC6/KIF2C/CDT1/CDCA5/KIF4A/TTK/KIF18B/CDC20/NCAPH/KIF23/BUB1/NDC80/CENPF/KIF14/ESPL1/NEK2/TRIP13/DLGAP5/NCAPG/TOP2A/NUF2/AURKB/UBE2C	31
GO:0007059	BP	GO:0007059	chromosome segregation	39/452	348/18800	1.09e-12	9.76e-13	RCC1/TUBG1/TACC3/CCNE1/PLK1/PRC1/KIFC1/CDCA8/SPAG5/BUB1B/CDC6/KIF2C/EME1/CDT1/CENPW/CDCA5/KIF4A/TTK/KIF18B/CDC20/NCAPH/KIF23/MKI67/BUB1/NDC80/CENPF/SKA1/KIF14/FAM83D/ESPL1/NEK2/HJURP/TRIP13/DLGAP5/NCAPG/TOP2A/NUF2/AURKB/UBE2C	39
GO:0000280	BP	GO:0000280	nuclear division	43/452	446/18800	6.5e-12	5.83e-12	RCC1/TUBG1/TACC3/CCNE1/PKMYT1/RAD51/PLK1/PRC1/KIFC1/CDCA8/SPAG5/BUB1B/CDC6/KIF2C/EME1/CDT1/CDCA5/ANLN/SPHK1/KIF4A/TTK/KIF18B/CDC20/NCAPH/KIF23/RAD54L/MKI67/BUB1/MYBL2/NDC80/CENPF/TPX2/KIF14/ESPL1/NEK2/TRIP13/DLGAP5/NCAPG/TOP2A/NUF2/AURKB/MISP/UBE2C	43
GO:0048285	BP	GO:0048285	organelle fission	45/452	493/18800	8.76e-12	7.86e-12	RCC1/TUBG1/INF2/TACC3/CCNE1/PKMYT1/RAD51/PLK1/PRC1/KIFC1/MTFR2/CDCA8/SPAG5/BUB1B/CDC6/KIF2C/EME1/CDT1/CDCA5/ANLN/SPHK1/KIF4A/TTK/KIF18B/CDC20/NCAPH/KIF23/RAD54L/MKI67/BUB1/MYBL2/NDC80/CENPF/TPX2/KIF14/ESPL1/NEK2/TRIP13/DLGAP5/NCAPG/TOP2A/NUF2/AURKB/MISP/UBE2C	45
GO:0098813	BP	GO:0098813	nuclear chromosome segregation	34/452	287/18800	8.76e-12	7.86e-12	TUBG1/TACC3/CCNE1/PLK1/PRC1/KIFC1/CDCA8/SPAG5/BUB1B/CDC6/KIF2C/EME1/CDT1/CDCA5/KIF4A/TTK/KIF18B/CDC20/NCAPH/KIF23/BUB1/NDC80/CENPF/KIF14/FAM83D/ESPL1/NEK2/TRIP13/DLGAP5/NCAPG/TOP2A/NUF2/AURKB/UBE2C	34
GO:0043588	BP	GO:0043588	skin development	33/452	296/18800	9.59e-11	8.6e-11	JUP/ST14/KRT8/PLEC/EPHA2/ITGB4/LAMA5/KRT80/OPN3/PPL/SFN/KRT7/EVPL/KRT86/FA2H/CD109/CLDN1/KRT16/DSP/MET/CDH3/GJB3/ABCA12/KRT17/KRT81/KRT78/KRT83/KRT6A/KRT6B/GAL/DKK1/CASP14/SPRR1B	33
GO:0045104	BP	GO:0045104	intermediate filament cytoskeleton organization	19/452	88/18800	9.59e-11	8.6e-11	KRT8/PLEC/KRT80/PPL/KRT19/KRT7/EVPL/KRT86/KRT16/PKP2/DSP/KRT17/KRT81/KRT78/KRT83/KRT6A/KRT6B/KRT13/KRT14	19
GO:0045103	BP	GO:0045103	intermediate filament-based process	19/452	89/18800	1.07e-10	9.63e-11	KRT8/PLEC/KRT80/PPL/KRT19/KRT7/EVPL/KRT86/KRT16/PKP2/DSP/KRT17/KRT81/KRT78/KRT83/KRT6A/KRT6B/KRT13/KRT14	19
GO:0045109	BP	GO:0045109	intermediate filament organization	17/452	68/18800	1.1e-10	9.9e-11	KRT8/PLEC/KRT80/KRT19/KRT7/KRT86/KRT16/PKP2/DSP/KRT17/KRT81/KRT78/KRT83/KRT6A/KRT6B/KRT13/KRT14	17
GO:0031424	BP	GO:0031424	keratinization	18/452	85/18800	4.41e-10	3.96e-10	KRT8/KRT80/PPL/SFN/KRT7/EVPL/KRT86/KRT16/CDH3/ABCA12/KRT17/KRT81/KRT78/KRT83/KRT6A/KRT6B/CASP14/SPRR1B	18
GO:0030216	BP	GO:0030216	keratinocyte differentiation	24/452	167/18800	5.79e-10	5.2e-10	ST14/KRT8/PLEC/EPHA2/KRT80/OPN3/PPL/SFN/KRT7/EVPL/KRT86/CD109/KRT16/DSP/CDH3/ABCA12/KRT17/KRT81/KRT78/KRT83/KRT6A/KRT6B/CASP14/SPRR1B	24
GO:0008544	BP	GO:0008544	epidermis development	34/452	355/18800	2.02e-09	1.81e-09	PLOD3/ST14/KRT8/PLEC/EPHA2/LAMA5/KRT80/OPN3/PPL/SFN/LAMC2/KRT7/EVPL/KRT86/FA2H/CD109/KRT16/LAMB3/DSP/CDH3/COL7A1/ABCA12/KRT17/KRT81/KRT78/TGM5/KRT83/KRT6A/KRT6B/GAL/DKK1/CASP14/KRT14/SPRR1B	34
GO:1902850	BP	GO:1902850	microtubule cytoskeleton organization involved in mitosis	22/452	151/18800	3.21e-09	2.88e-09	RCC1/TUBG1/TACC3/PLK1/PRC1/KIFC1/SAPCD2/KIF4A/TTK/WDR62/CDC20/KIF23/MYBL2/NDC80/TPX2/ESPL1/NEK2/DLGAP5/NUF2/AURKB/MISP/CENPA	22
GO:0007052	BP	GO:0007052	mitotic spindle organization	19/452	124/18800	3.13e-08	2.8e-08	RCC1/TUBG1/TACC3/PLK1/PRC1/KIFC1/KIF4A/TTK/WDR62/CDC20/KIF23/MYBL2/NDC80/TPX2/NEK2/DLGAP5/NUF2/AURKB/MISP	19
GO:0051304	BP	GO:0051304	chromosome separation	17/452	97/18800	3.17e-08	2.84e-08	TACC3/PLK1/BUB1B/CDC6/EME1/CDT1/TTK/NCAPH/BUB1/NDC80/CENPF/ESPL1/TRIP13/DLGAP5/TOP2A/AURKB/UBE2C	17
GO:0007091	BP	GO:0007091	metaphase/anaphase transition of mitotic cell cycle	14/452	62/18800	3.73e-08	3.34e-08	TACC3/PLK1/BUB1B/CDC6/CDT1/TTK/BUB1/NDC80/CENPF/ESPL1/TRIP13/DLGAP5/AURKB/UBE2C	14
GO:0009913	BP	GO:0009913	epidermal cell differentiation	25/452	230/18800	6.28e-08	5.63e-08	ST14/KRT8/PLEC/EPHA2/KRT80/OPN3/PPL/SFN/KRT7/EVPL/KRT86/FA2H/CD109/KRT16/DSP/CDH3/ABCA12/KRT17/KRT81/KRT78/KRT83/KRT6A/KRT6B/CASP14/SPRR1B	25
GO:0010965	BP	GO:0010965	regulation of mitotic sister chromatid separation	14/452	65/18800	6.28e-08	5.63e-08	TACC3/PLK1/BUB1B/CDC6/CDT1/TTK/BUB1/NDC80/CENPF/ESPL1/TRIP13/DLGAP5/AURKB/UBE2C	14
GO:0044784	BP	GO:0044784	metaphase/anaphase transition of cell cycle	14/452	65/18800	6.28e-08	5.63e-08	TACC3/PLK1/BUB1B/CDC6/CDT1/TTK/BUB1/NDC80/CENPF/ESPL1/TRIP13/DLGAP5/AURKB/UBE2C	14
GO:0051983	BP	GO:0051983	regulation of chromosome segregation	16/452	91/18800	8.14e-08	7.3e-08	TACC3/PLK1/BUB1B/CDC6/KIF2C/CDT1/TTK/MKI67/BUB1/NDC80/CENPF/ESPL1/TRIP13/DLGAP5/AURKB/UBE2C	16
GO:0044772	BP	GO:0044772	mitotic cell cycle phase transition	35/452	440/18800	1.02e-07	9.18e-08	EIF4G1/RCC1/CCNF/TACC3/IQGAP3/CKS1B/CCNE1/PKMYT1/PLK1/E2F1/GTSE1/ORC1/BUB1B/CDC6/TICRR/CDT1/CDCA5/CDC25A/ANLN/FOXM1/TTK/CLSPN/BUB1/NDC80/CENPF/KIF14/ESPL1/RRM2/TRIP13/DLGAP5/MELK/AURKB/UBE2C/CDKN2A/HMGA2	35
GO:0051306	BP	GO:0051306	mitotic sister chromatid separation	14/452	68/18800	1.04e-07	9.32e-08	TACC3/PLK1/BUB1B/CDC6/CDT1/TTK/BUB1/NDC80/CENPF/ESPL1/TRIP13/DLGAP5/AURKB/UBE2C	14
GO:0007051	BP	GO:0007051	spindle organization	22/452	188/18800	1.46e-07	1.31e-07	RCC1/TUBG1/TACC3/PLK1/PRC1/KIFC1/AUNIP/SPAG5/KIF4A/TTK/WDR62/CDC20/KIF23/MYBL2/NDC80/TPX2/ESPL1/NEK2/DLGAP5/NUF2/AURKB/MISP	22
GO:0030071	BP	GO:0030071	regulation of mitotic metaphase/anaphase transition	13/452	60/18800	1.98e-07	1.77e-07	PLK1/BUB1B/CDC6/CDT1/TTK/BUB1/NDC80/CENPF/ESPL1/TRIP13/DLGAP5/AURKB/UBE2C	13
GO:0033045	BP	GO:0033045	regulation of sister chromatid segregation	14/452	72/18800	1.98e-07	1.77e-07	TACC3/PLK1/BUB1B/CDC6/CDT1/TTK/BUB1/NDC80/CENPF/ESPL1/TRIP13/DLGAP5/AURKB/UBE2C	14
GO:1905818	BP	GO:1905818	regulation of chromosome separation	14/452	72/18800	1.98e-07	1.77e-07	TACC3/PLK1/BUB1B/CDC6/CDT1/TTK/BUB1/NDC80/CENPF/ESPL1/TRIP13/DLGAP5/AURKB/UBE2C	14
GO:0007346	BP	GO:0007346	regulation of mitotic cell cycle	36/452	478/18800	2.02e-07	1.81e-07	EIF4G1/RCC1/TTLL12/CKS1B/PKMYT1/PLK1/E2F1/GTSE1/ORC1/BUB1B/CDC6/EME1/TICRR/CDT1/CDCA5/CDC25A/ANLN/SPHK1/TTK/WDR62/CLSPN/MKI67/BUB1/NDC80/CENPF/KIF14/ESPL1/NEK2/RRM2/TRIP13/DLGAP5/AURKB/UBE2C/CDKN2A/HMGA2/ASCL1	36
GO:1902099	BP	GO:1902099	regulation of metaphase/anaphase transition of cell cycle	13/452	63/18800	3.31e-07	2.97e-07	PLK1/BUB1B/CDC6/CDT1/TTK/BUB1/NDC80/CENPF/ESPL1/TRIP13/DLGAP5/AURKB/UBE2C	13
GO:0007088	BP	GO:0007088	regulation of mitotic nuclear division	16/452	111/18800	1.16e-06	1.04e-06	RCC1/PKMYT1/PLK1/BUB1B/CDT1/SPHK1/TTK/MKI67/BUB1/NDC80/CENPF/ESPL1/NEK2/TRIP13/DLGAP5/AURKB	16
GO:0050000	BP	GO:0050000	chromosome localization	14/452	83/18800	1.2e-06	1.08e-06	LMNA/KIFC1/CDCA8/SPAG5/KIF2C/CDT1/CDCA5/NDC80/CENPF/KIF14/FAM83D/DLGAP5/NUF2/AURKB	14
GO:0002934	BP	GO:0002934	desmosome organization	6/452	10/18800	4.11e-06	3.68e-06	JUP/PERP/PKP3/DSG2/PKP2/DSP	6
GO:0051310	BP	GO:0051310	metaphase plate congression	12/452	65/18800	4.41e-06	3.96e-06	KIFC1/CDCA8/SPAG5/KIF2C/CDT1/CDCA5/NDC80/CENPF/KIF14/FAM83D/NUF2/AURKB	12
GO:0051783	BP	GO:0051783	regulation of nuclear division	17/452	139/18800	4.41e-06	3.96e-06	RCC1/PKMYT1/PLK1/BUB1B/CDT1/SPHK1/TTK/CDC20/MKI67/BUB1/NDC80/CENPF/ESPL1/NEK2/TRIP13/DLGAP5/AURKB	17
GO:0051303	BP	GO:0051303	establishment of chromosome localization	13/452	81/18800	6.68e-06	5.99e-06	KIFC1/CDCA8/SPAG5/KIF2C/CDT1/CDCA5/NDC80/CENPF/KIF14/FAM83D/DLGAP5/NUF2/AURKB	13
GO:1901990	BP	GO:1901990	regulation of mitotic cell cycle phase transition	26/452	321/18800	7.5e-06	6.73e-06	EIF4G1/PLK1/E2F1/GTSE1/ORC1/BUB1B/CDC6/TICRR/CDT1/CDCA5/CDC25A/ANLN/TTK/CLSPN/BUB1/NDC80/CENPF/KIF14/ESPL1/RRM2/TRIP13/DLGAP5/AURKB/UBE2C/CDKN2A/HMGA2	26
GO:0007093	BP	GO:0007093	mitotic cell cycle checkpoint signaling	16/452	130/18800	9.31e-06	8.35e-06	PLK1/GTSE1/ORC1/BUB1B/CDC6/EME1/TICRR/CDT1/TTK/CLSPN/BUB1/NDC80/CENPF/TRIP13/AURKB/HMGA2	16
GO:0000075	BP	GO:0000075	cell cycle checkpoint signaling	18/452	170/18800	1.49e-05	1.33e-05	PLK1/E2F1/CDC45/GTSE1/ORC1/BUB1B/CDC6/EME1/TICRR/CDT1/TTK/CLSPN/BUB1/NDC80/CENPF/TRIP13/AURKB/HMGA2	18
GO:0140694	BP	GO:0140694	non-membrane-bounded organelle assembly	28/452	379/18800	1.51e-05	1.35e-05	TRAF7/ARHGEF5/RCC1/PLK1/PRC1/PLEC/KIFC1/GRB7/SPAG5/CENPW/ANLN/KRT19/KIF4A/WDR62/FSCN1/CDC20/KIF23/MYBL2/NDC80/CENPF/TPX2/NEK2/DLGAP5/AURKB/MISP/CENPA/FLNC/TNNT1	28
GO:0033044	BP	GO:0033044	regulation of chromosome organization	20/452	212/18800	1.81e-05	1.63e-05	MCM2/TACC3/PLK1/BUB1B/CDC6/CDT1/CDCA5/TTK/NCAPH/BUB1/NDC80/CENPF/ESPL1/NEK2/TRIP13/DLGAP5/NCAPG/TOP2A/AURKB/UBE2C	20
GO:0006270	BP	GO:0006270	DNA replication initiation	9/452	38/18800	1.81e-05	1.63e-05	MCM7/MCM2/CCNE1/CDC45/ORC1/CDC6/TICRR/CDT1/MCM10	9
GO:0007094	BP	GO:0007094	mitotic spindle assembly checkpoint signaling	9/452	38/18800	1.81e-05	1.63e-05	PLK1/BUB1B/CDT1/TTK/BUB1/NDC80/CENPF/TRIP13/AURKB	9
GO:0071173	BP	GO:0071173	spindle assembly checkpoint signaling	9/452	38/18800	1.81e-05	1.63e-05	PLK1/BUB1B/CDT1/TTK/BUB1/NDC80/CENPF/TRIP13/AURKB	9
GO:0071174	BP	GO:0071174	mitotic spindle checkpoint signaling	9/452	38/18800	1.81e-05	1.63e-05	PLK1/BUB1B/CDT1/TTK/BUB1/NDC80/CENPF/TRIP13/AURKB	9
GO:0031577	BP	GO:0031577	spindle checkpoint signaling	9/452	39/18800	2.26e-05	2.02e-05	PLK1/BUB1B/CDT1/TTK/BUB1/NDC80/CENPF/TRIP13/AURKB	9
GO:1901987	BP	GO:1901987	regulation of cell cycle phase transition	29/452	415/18800	2.49e-05	2.23e-05	EIF4G1/PLK1/E2F1/CDC45/GTSE1/ORC1/BUB1B/CDC6/EME1/TICRR/CDT1/CDCA5/CDC25A/ANLN/TTK/CLSPN/BUB1/NDC80/CENPF/KIF14/FAM83D/ESPL1/RRM2/TRIP13/DLGAP5/AURKB/UBE2C/CDKN2A/HMGA2	29
GO:0045841	BP	GO:0045841	negative regulation of mitotic metaphase/anaphase transition	9/452	40/18800	2.73e-05	2.45e-05	PLK1/BUB1B/CDT1/TTK/BUB1/NDC80/CENPF/TRIP13/AURKB	9
GO:1902100	BP	GO:1902100	negative regulation of metaphase/anaphase transition of cell cycle	9/452	42/18800	4.18e-05	3.75e-05	PLK1/BUB1B/CDT1/TTK/BUB1/NDC80/CENPF/TRIP13/AURKB	9
GO:0033046	BP	GO:0033046	negative regulation of sister chromatid segregation	9/452	43/18800	4.88e-05	4.37e-05	PLK1/BUB1B/CDT1/TTK/BUB1/NDC80/CENPF/TRIP13/AURKB	9
GO:0033048	BP	GO:0033048	negative regulation of mitotic sister chromatid segregation	9/452	43/18800	4.88e-05	4.37e-05	PLK1/BUB1B/CDT1/TTK/BUB1/NDC80/CENPF/TRIP13/AURKB	9
GO:2000816	BP	GO:2000816	negative regulation of mitotic sister chromatid separation	9/452	43/18800	4.88e-05	4.37e-05	PLK1/BUB1B/CDT1/TTK/BUB1/NDC80/CENPF/TRIP13/AURKB	9
GO:0090307	BP	GO:0090307	mitotic spindle assembly	11/452	69/18800	5.05e-05	4.53e-05	PLK1/PRC1/KIFC1/KIF4A/CDC20/KIF23/MYBL2/TPX2/NEK2/AURKB/MISP	11
GO:0051383	BP	GO:0051383	kinetochore organization	7/452	23/18800	5.4e-05	4.85e-05	CDT1/CENPW/NDC80/CENPF/DLGAP5/NUF2/CENPA	7
GO:0051985	BP	GO:0051985	negative regulation of chromosome segregation	9/452	45/18800	6.82e-05	6.12e-05	PLK1/BUB1B/CDT1/TTK/BUB1/NDC80/CENPF/TRIP13/AURKB	9
GO:1905819	BP	GO:1905819	negative regulation of chromosome separation	9/452	45/18800	6.82e-05	6.12e-05	PLK1/BUB1B/CDT1/TTK/BUB1/NDC80/CENPF/TRIP13/AURKB	9
GO:0033047	BP	GO:0033047	regulation of mitotic sister chromatid segregation	9/452	46/18800	8.15e-05	7.31e-05	PLK1/BUB1B/CDT1/TTK/BUB1/NDC80/CENPF/TRIP13/AURKB	9
GO:0051225	BP	GO:0051225	spindle assembly	14/452	121/18800	8.28e-05	7.42e-05	RCC1/PLK1/PRC1/KIFC1/SPAG5/KIF4A/CDC20/KIF23/MYBL2/NDC80/TPX2/NEK2/AURKB/MISP	14
GO:2001251	BP	GO:2001251	negative regulation of chromosome organization	12/452	89/18800	9.11e-05	8.17e-05	MCM2/PLK1/BUB1B/CDT1/TTK/BUB1/NDC80/CENPF/ESPL1/TRIP13/TOP2A/AURKB	12
GO:0061436	BP	GO:0061436	establishment of skin barrier	7/452	25/18800	9.15e-05	8.2e-05	PLEC/SFN/FA2H/CLDN1/KRT16/MET/ABCA12	7
GO:0006261	BP	GO:0006261	DNA-templated DNA replication	16/452	159/18800	9.22e-05	8.27e-05	MCM7/MCM2/HMGA1/CCNE1/RAD51/TONSL/CHTF18/CDC45/ORC1/CDC6/EME1/TICRR/CDT1/E2F8/RECQL4/MCM10	16
GO:0045839	BP	GO:0045839	negative regulation of mitotic nuclear division	9/452	48/18800	0.000109354	9.81e-05	PLK1/BUB1B/CDT1/TTK/BUB1/NDC80/CENPF/TRIP13/AURKB	9
GO:0000076	BP	GO:0000076	DNA replication checkpoint signaling	6/452	17/18800	0.000109854	9.85e-05	CDC45/ORC1/CDC6/TICRR/CDT1/CLSPN	6
GO:0045216	BP	GO:0045216	cell-cell junction organization	18/452	205/18800	0.00014367	0.000128837	JUP/PERP/DLG5/PKP3/PLEC/DSG2/INAVA/EPHA2/FSCN1/GJB2/EPHB2/CLDN1/PKP2/DSP/POF1B/GJB6/CNTNAP2/CLDN6	18
GO:0007080	BP	GO:0007080	mitotic metaphase plate congression	9/452	51/18800	0.000177511	0.000159185	KIFC1/CDCA8/KIF2C/CDT1/CDCA5/NDC80/KIF14/NUF2/AURKB	9
GO:0010948	BP	GO:0010948	negative regulation of cell cycle process	22/452	301/18800	0.000233579	0.000209464	CCNF/PLK1/E2F1/CDC45/GTSE1/ORC1/BUB1B/CDC6/EME1/TICRR/CDT1/E2F8/TTK/CLSPN/BUB1/NDC80/CENPF/ESPL1/NEK2/TRIP13/AURKB/HMGA2	22
GO:0033561	BP	GO:0033561	regulation of water loss via skin	7/452	29/18800	0.000244755	0.000219486	PLEC/SFN/FA2H/CLDN1/KRT16/MET/ABCA12	7
GO:0098911	BP	GO:0098911	regulation of ventricular cardiac muscle cell action potential	5/452	12/18800	0.000298368	0.000267564	JUP/DSG2/TRPM4/PKP2/DSP	5
GO:0051784	BP	GO:0051784	negative regulation of nuclear division	9/452	55/18800	0.000320986	0.000287847	PLK1/BUB1B/CDT1/TTK/BUB1/NDC80/CENPF/TRIP13/AURKB	9
GO:0051321	BP	GO:0051321	meiotic cell cycle	20/452	266/18800	0.000395672	0.000354823	TUBG1/CCNE1/PKMYT1/RAD51/PLK1/BUB1B/EME1/CDC25A/EXO1/TTK/CDC20/NCAPH/RAD54L/BUB1/NDC80/ESPL1/NEK2/TRIP13/TOP2A/NUF2	20
GO:0006268	BP	GO:0006268	DNA unwinding involved in DNA replication	6/452	22/18800	0.000530569	0.000475792	MCM7/MCM2/HMGA1/RAD51/CDC45/RECQL4	6
GO:1903046	BP	GO:1903046	meiotic cell cycle process	17/452	207/18800	0.000591074	0.000530051	TUBG1/CCNE1/RAD51/PLK1/BUB1B/EME1/CDC25A/TTK/CDC20/NCAPH/RAD54L/BUB1/NDC80/ESPL1/TRIP13/TOP2A/NUF2	17
GO:0001890	BP	GO:0001890	placenta development	14/452	147/18800	0.000656183	0.000588438	CCNF/ST14/PLCD3/E2F8/KRT19/MDFI/PHLDA2/GJB2/ADM/FOSL1/WNT7B/GJB3/RSPO3/ITGB8	14
GO:0007411	BP	GO:0007411	axon guidance	18/452	234/18800	0.000783324	0.000702452	EPHB4/SEMA4B/EFNA4/DVL1/EFNA3/NOTCH3/EPHA1/ERBB2/EPHA2/LAMA5/LAMC2/IGSF9/TUBB3/EPHB2/EPHA10/BMPR1B/SEMA3A/PLXNB3	18
GO:0097485	BP	GO:0097485	neuron projection guidance	18/452	235/18800	0.000818786	0.000734254	EPHB4/SEMA4B/EFNA4/DVL1/EFNA3/NOTCH3/EPHA1/ERBB2/EPHA2/LAMA5/LAMC2/IGSF9/TUBB3/EPHB2/EPHA10/BMPR1B/SEMA3A/PLXNB3	18
GO:0045132	BP	GO:0045132	meiotic chromosome segregation	11/452	96/18800	0.000909612	0.000815703	CCNE1/PLK1/BUB1B/EME1/TTK/NCAPH/BUB1/ESPL1/TRIP13/TOP2A/NUF2	11
GO:0051315	BP	GO:0051315	attachment of mitotic spindle microtubules to kinetochore	5/452	15/18800	0.000909612	0.000815703	KIF2C/CDT1/NDC80/NUF2/AURKB	5
GO:0086069	BP	GO:0086069	bundle of His cell to Purkinje myocyte communication	5/452	15/18800	0.000909612	0.000815703	JUP/DSG2/TRPM4/PKP2/DSP	5
GO:0042303	BP	GO:0042303	molting cycle	12/452	114/18800	0.000909612	0.000815703	TSKU/LAMA5/FA2H/CD109/KRT16/CDH3/KRT17/KRT83/GAL/DKK1/KRT14/EPS8L3	12
GO:0042633	BP	GO:0042633	hair cycle	12/452	114/18800	0.000909612	0.000815703	TSKU/LAMA5/FA2H/CD109/KRT16/CDH3/KRT17/KRT83/GAL/DKK1/KRT14/EPS8L3	12
GO:0044839	BP	GO:0044839	cell cycle G2/M phase transition	14/452	155/18800	0.00107927	0.000967846	PKMYT1/PLK1/ORC1/CDC6/TICRR/CDC25A/FOXM1/CLSPN/NDC80/CENPF/KIF14/MELK/AURKB/HMGA2	14
GO:0008608	BP	GO:0008608	attachment of spindle microtubules to kinetochore	7/452	37/18800	0.00111719	0.00100185	SPAG5/KIF2C/CDT1/NDC80/NEK2/NUF2/AURKB	7
GO:0048013	BP	GO:0048013	ephrin receptor signaling pathway	8/452	52/18800	0.0014098	0.00126425	EPHB4/EFNA4/EFNA3/EPHA1/EPHA2/EPHB2/EPHA10/NGEF	8
GO:0000086	BP	GO:0000086	G2/M transition of mitotic cell cycle	13/452	140/18800	0.00151511	0.00135869	PKMYT1/PLK1/ORC1/CDC6/TICRR/CDC25A/FOXM1/CLSPN/CENPF/KIF14/MELK/AURKB/HMGA2	13
GO:1901991	BP	GO:1901991	negative regulation of mitotic cell cycle phase transition	15/452	183/18800	0.00166692	0.00149482	PLK1/GTSE1/ORC1/BUB1B/CDC6/TICRR/CDT1/TTK/CLSPN/BUB1/NDC80/CENPF/TRIP13/AURKB/HMGA2	15
GO:0042634	BP	GO:0042634	regulation of hair cycle	6/452	28/18800	0.00195696	0.00175492	TSKU/FA2H/CDH3/KRT17/GAL/EPS8L3	6
GO:1901988	BP	GO:1901988	negative regulation of cell cycle phase transition	18/452	255/18800	0.00208756	0.00187204	PLK1/E2F1/CDC45/GTSE1/ORC1/BUB1B/CDC6/EME1/TICRR/CDT1/TTK/CLSPN/BUB1/NDC80/CENPF/TRIP13/AURKB/HMGA2	18
GO:0140013	BP	GO:0140013	meiotic nuclear division	15/452	188/18800	0.00219816	0.00197122	CCNE1/RAD51/PLK1/BUB1B/EME1/TTK/CDC20/NCAPH/RAD54L/BUB1/NDC80/ESPL1/TRIP13/TOP2A/NUF2	15
GO:0033314	BP	GO:0033314	mitotic DNA replication checkpoint signaling	4/452	10/18800	0.00254208	0.00227964	ORC1/CDC6/TICRR/CLSPN	4
GO:0051231	BP	GO:0051231	spindle elongation	4/452	10/18800	0.00254208	0.00227964	PRC1/KIF4A/KIF23/AURKB	4
GO:0140059	BP	GO:0140059	dendrite arborization	4/452	10/18800	0.00254208	0.00227964	TPBG/SEMA3A/SULT4A1/IGF2BP1	4
GO:0007043	BP	GO:0007043	cell-cell junction assembly	13/452	149/18800	0.00265137	0.00237764	JUP/DLG5/PKP3/EPHA2/FSCN1/GJB2/EPHB2/CLDN1/PKP2/POF1B/GJB6/CNTNAP2/CLDN6	13
GO:0045786	BP	GO:0045786	negative regulation of cell cycle	23/452	387/18800	0.00276274	0.00247751	CCNF/PLK1/E2F1/CDC45/GTSE1/ORC1/BUB1B/CDC6/EME1/TICRR/CDT1/E2F8/TTK/CLSPN/BUB1/NDC80/CENPF/ESPL1/NEK2/TRIP13/AURKB/CDKN2A/HMGA2	23
GO:0090068	BP	GO:0090068	positive regulation of cell cycle process	17/452	247/18800	0.00424487	0.00380663	EIF4G1/SPAG5/CDC6/CDT1/CDCA5/CDC25A/E2F8/SPHK1/KIF23/NDC80/KIF14/FAM83D/ESPL1/RRM2/DLGAP5/AURKB/UBE2C	17
GO:0010389	BP	GO:0010389	regulation of G2/M transition of mitotic cell cycle	10/452	97/18800	0.00448299	0.00402016	PLK1/ORC1/CDC6/TICRR/CDC25A/CLSPN/CENPF/KIF14/AURKB/HMGA2	10
GO:0007143	BP	GO:0007143	female meiotic nuclear division	6/452	33/18800	0.00465535	0.00417473	PLK1/TTK/NCAPH/NDC80/TRIP13/TOP2A	6
GO:0051255	BP	GO:0051255	spindle midzone assembly	4/452	12/18800	0.00541014	0.00485159	PRC1/KIF4A/KIF23/AURKB	4
GO:0045787	BP	GO:0045787	positive regulation of cell cycle	20/452	329/18800	0.00571296	0.00512314	EIF4G1/CKS1B/SPAG5/CDC6/CDT1/CDCA5/CDC25A/E2F8/SPHK1/KIF23/NDC80/KIF14/FAM83D/ESPL1/RRM2/DLGAP5/AURKB/FOSL1/UBE2C/ASCL1	20
GO:0040001	BP	GO:0040001	establishment of mitotic spindle localization	6/452	35/18800	0.00635233	0.00569651	PLK1/SAPCD2/NDC80/ESPL1/MISP/CENPA	6
GO:0045930	BP	GO:0045930	negative regulation of mitotic cell cycle	16/452	234/18800	0.00681455	0.00611101	PLK1/GTSE1/ORC1/BUB1B/CDC6/EME1/TICRR/CDT1/TTK/CLSPN/BUB1/NDC80/CENPF/TRIP13/AURKB/HMGA2	16
GO:0001704	BP	GO:0001704	formation of primary germ layer	11/452	123/18800	0.00693821	0.0062219	EPHA2/ITGB4/MMP14/LAMB3/COL7A1/MESP2/COL11A1/DKK1/HOXA11/TRIM15/HMGA2	11
GO:0031570	BP	GO:0031570	DNA integrity checkpoint signaling	11/452	123/18800	0.00693821	0.0062219	PLK1/E2F1/CDC45/GTSE1/ORC1/CDC6/EME1/TICRR/CDT1/CLSPN/HMGA2	11
GO:0034329	BP	GO:0034329	cell junction assembly	23/452	420/18800	0.00833953	0.00747855	EIF4G1/TPBG/JUP/AGRN/DLG5/DVL1/PKP3/SPTBN2/PLEC/LRFN4/EPHA2/ITGB4/MMP14/FSCN1/GJB2/EPHB2/CLDN1/PKP2/POF1B/GJB6/DKK1/CNTNAP2/CLDN6	23
GO:0001892	BP	GO:0001892	embryonic placenta development	9/452	87/18800	0.00872147	0.00782106	ST14/PLCD3/E2F8/KRT19/MDFI/PHLDA2/ADM/WNT7B/RSPO3	9
GO:1902749	BP	GO:1902749	regulation of cell cycle G2/M phase transition	10/452	108/18800	0.00982397	0.00880973	PLK1/ORC1/CDC6/TICRR/CDC25A/CLSPN/CENPF/KIF14/AURKB/HMGA2	10
GO:0051307	BP	GO:0051307	meiotic chromosome separation	5/452	25/18800	0.00982397	0.00880973	EME1/TTK/NCAPH/ESPL1/TOP2A	5
GO:0071459	BP	GO:0071459	protein localization to chromosome, centromeric region	5/452	25/18800	0.00982397	0.00880973	CDT1/TTK/NDC80/AURKB/CENPA	5
GO:0032508	BP	GO:0032508	DNA duplex unwinding	9/452	90/18800	0.0108549	0.0097342	MCM7/MCM2/HMGA1/RAD51/CHTF18/CDC45/RECQL4/RAD54L/TOP2A	9
GO:0051656	BP	GO:0051656	establishment of organelle localization	22/452	404/18800	0.0115808	0.0103852	ACTN4/PLK1/KIFC1/SAPCD2/CDCA8/SPAG5/KIF2C/CDT1/CDCA5/NDC80/CENPF/KIF14/FAM83D/ESPL1/UNC13D/DLGAP5/NUF2/AURKB/MISP/CENPA/RAB27B/CDH3	22
GO:0048608	BP	GO:0048608	reproductive structure development	23/452	433/18800	0.0120415	0.0107983	CCNF/ST14/MMP14/PLCD3/E2F8/KRT19/MDFI/ZP3/PHLDA2/GJB2/ADM/FOSL1/WNT7B/GREB1L/COL9A3/GJB3/BMPR1B/SEMA3A/RSPO3/ITGB8/HOXA10/HOXA11/PTPRN	23
GO:0061458	BP	GO:0061458	reproductive system development	23/452	436/18800	0.0131461	0.0117889	CCNF/ST14/MMP14/PLCD3/E2F8/KRT19/MDFI/ZP3/PHLDA2/GJB2/ADM/FOSL1/WNT7B/GREB1L/COL9A3/GJB3/BMPR1B/SEMA3A/RSPO3/ITGB8/HOXA10/HOXA11/PTPRN	23
GO:0006260	BP	GO:0006260	DNA replication	17/452	280/18800	0.0156063	0.0139951	MCM7/MCM2/HMGA1/CCNE1/RAD51/TONSL/CHTF18/CDC45/ORC1/CDC6/EME1/TICRR/CDT1/E2F8/RECQL4/MCM10/RRM2	17
GO:0030574	BP	GO:0030574	collagen catabolic process	6/452	42/18800	0.0156063	0.0139951	CTSL/MMP14/MMP17/MMP11/MMP1/KLK6	6
GO:0098901	BP	GO:0098901	regulation of cardiac muscle cell action potential	5/452	28/18800	0.0160738	0.0144143	JUP/DSG2/TRPM4/PKP2/DSP	5
GO:0016358	BP	GO:0016358	dendrite development	15/452	231/18800	0.0161599	0.0144915	TPBG/DLG5/DVL1/DBN1/LAMC2/CDC20/IGSF9/EPHB2/ITPKA/COBL/NGEF/KIAA0319/SEMA3A/SULT4A1/IGF2BP1	15
GO:0032392	BP	GO:0032392	DNA geometric change	9/452	96/18800	0.016327	0.0146414	MCM7/MCM2/HMGA1/RAD51/CHTF18/CDC45/RECQL4/RAD54L/TOP2A	9
GO:0042552	BP	GO:0042552	myelination	11/452	138/18800	0.016327	0.0146414	TNFRSF21/PLEC/ERBB2/ITGB4/GPC1/KIF14/FA2H/SH3TC2/MYRF/BCAS1/KLK6	11
GO:0050891	BP	GO:0050891	multicellular organismal water homeostasis	7/452	59/18800	0.016327	0.0146414	PLEC/SFN/FA2H/CLDN1/KRT16/MET/ABCA12	7
GO:0007272	BP	GO:0007272	ensheathment of neurons	11/452	140/18800	0.0180361	0.016174	TNFRSF21/PLEC/ERBB2/ITGB4/GPC1/KIF14/FA2H/SH3TC2/MYRF/BCAS1/KLK6	11
GO:0008366	BP	GO:0008366	axon ensheathment	11/452	140/18800	0.0180361	0.016174	TNFRSF21/PLEC/ERBB2/ITGB4/GPC1/KIF14/FA2H/SH3TC2/MYRF/BCAS1/KLK6	11
GO:0000079	BP	GO:0000079	regulation of cyclin-dependent protein serine/threonine kinase activity	9/452	98/18800	0.0182396	0.0163565	CCNF/CKS1B/CCNE1/PKMYT1/PLK1/CDC6/CDC25A/SFN/CDKN2A	9
GO:0000132	BP	GO:0000132	establishment of mitotic spindle orientation	5/452	30/18800	0.0206278	0.0184982	PLK1/SAPCD2/NDC80/MISP/CENPA	5
GO:0140058	BP	GO:0140058	neuron projection arborization	5/452	30/18800	0.0206278	0.0184982	TPBG/DVL1/SEMA3A/SULT4A1/IGF2BP1	5
GO:1901992	BP	GO:1901992	positive regulation of mitotic cell cycle phase transition	9/452	100/18800	0.0206278	0.0184982	EIF4G1/CDC6/CDT1/CDCA5/CDC25A/ESPL1/RRM2/DLGAP5/UBE2C	9
GO:0010972	BP	GO:0010972	negative regulation of G2/M transition of mitotic cell cycle	7/452	62/18800	0.0208889	0.0187323	PLK1/ORC1/CDC6/TICRR/CLSPN/AURKB/HMGA2	7
GO:1904029	BP	GO:1904029	regulation of cyclin-dependent protein kinase activity	9/452	101/18800	0.0218224	0.0195694	CCNF/CKS1B/CCNE1/PKMYT1/PLK1/CDC6/CDC25A/SFN/CDKN2A	9
GO:0043217	BP	GO:0043217	myelin maintenance	4/452	18/18800	0.0223159	0.020012	PLEC/FA2H/SH3TC2/MYRF	4
GO:0051382	BP	GO:0051382	kinetochore assembly	4/452	18/18800	0.0223159	0.020012	CENPW/CENPF/DLGAP5/CENPA	4
GO:0035987	BP	GO:0035987	endodermal cell differentiation	6/452	46/18800	0.0223159	0.020012	MMP14/LAMB3/COL7A1/COL11A1/DKK1/HMGA2	6
GO:0007409	BP	GO:0007409	axonogenesis	22/452	430/18800	0.0223159	0.020012	EPHB4/SEMA4B/EFNA4/DVL1/DBN1/EFNA3/NOTCH3/EPHA1/ERBB2/EPHA2/TSKU/LAMA5/LAMC2/IGSF9/TUBB3/EPHB2/EPHA10/COBL/KIAA0319/BMPR1B/SEMA3A/PLXNB3	22
GO:1901989	BP	GO:1901989	positive regulation of cell cycle phase transition	10/452	123/18800	0.0223159	0.020012	EIF4G1/CDC6/CDT1/CDCA5/CDC25A/FAM83D/ESPL1/RRM2/DLGAP5/UBE2C	10
GO:0034508	BP	GO:0034508	centromere complex assembly	5/452	31/18800	0.0226193	0.0202841	CENPW/CENPF/HJURP/DLGAP5/CENPA	5
GO:1902750	BP	GO:1902750	negative regulation of cell cycle G2/M phase transition	7/452	64/18800	0.0236446	0.0212035	PLK1/ORC1/CDC6/TICRR/CLSPN/AURKB/HMGA2	7
GO:0071103	BP	GO:0071103	DNA conformation change	9/452	103/18800	0.0236446	0.0212035	MCM7/MCM2/HMGA1/RAD51/CHTF18/CDC45/RECQL4/RAD54L/TOP2A	9
GO:0007163	BP	GO:0007163	establishment or maintenance of cell polarity	14/452	219/18800	0.0244372	0.0219143	LMNA/DLG5/RHOF/PLK1/SAPCD2/RND3/KIF2C/FSCN1/NDC80/MTCL1/RAC3/MISP/CENPA/WNT7B	14
GO:0007076	BP	GO:0007076	mitotic chromosome condensation	4/452	19/18800	0.0260533	0.0233635	PLK1/CDCA5/NCAPH/NCAPG	4
GO:0034501	BP	GO:0034501	protein localization to kinetochore	4/452	19/18800	0.0260533	0.0233635	CDT1/TTK/NDC80/AURKB	4
GO:1903083	BP	GO:1903083	protein localization to condensed chromosome	4/452	19/18800	0.0260533	0.0233635	CDT1/TTK/NDC80/AURKB	4
GO:0044818	BP	GO:0044818	mitotic G2/M transition checkpoint	6/452	48/18800	0.0262893	0.0235752	PLK1/ORC1/CDC6/TICRR/CLSPN/HMGA2	6
GO:0044774	BP	GO:0044774	mitotic DNA integrity checkpoint signaling	8/452	85/18800	0.0268167	0.0240482	PLK1/GTSE1/ORC1/CDC6/EME1/TICRR/CLSPN/HMGA2	8
GO:0030104	BP	GO:0030104	water homeostasis	7/452	66/18800	0.0270116	0.0242229	PLEC/SFN/FA2H/CLDN1/KRT16/MET/ABCA12	7
GO:0000910	BP	GO:0000910	cytokinesis	12/452	174/18800	0.0276505	0.0247958	PLK1/PRC1/PLEC/CDC6/ANLN/E2F8/KIF4A/KIF23/KIF14/ESPL1/AURKB/CENPA	12
GO:0045931	BP	GO:0045931	positive regulation of mitotic cell cycle	10/452	128/18800	0.0276505	0.0247958	EIF4G1/CDC6/CDT1/CDCA5/CDC25A/SPHK1/ESPL1/RRM2/DLGAP5/UBE2C	10
GO:0010639	BP	GO:0010639	negative regulation of organelle organization	19/452	356/18800	0.0276505	0.0247958	LMNA/MCM2/CCNF/SPTBN2/PLK1/RHPN2/BUB1B/CDT1/TTK/BUB1/NDC80/TACSTD2/CENPF/TPX2/ESPL1/TRIP13/TOP2A/AURKB/MET	19
GO:0048333	BP	GO:0048333	mesodermal cell differentiation	5/452	33/18800	0.0276505	0.0247958	ITGB4/DKK1/HOXA11/TRIM15/HMGA2	5
GO:0030261	BP	GO:0030261	chromosome condensation	6/452	49/18800	0.0279514	0.0250657	PLK1/CDCA5/NCAPH/NCAPG/TOP2A/HMGA2	6
GO:0001701	BP	GO:0001701	in utero embryonic development	20/452	387/18800	0.0299848	0.0268892	PLOD3/DBN1/ST14/ASF1B/PLCD3/E2F8/KRT19/MDFI/ZP3/NEK2/PHLDA2/RRM2/ADM/FOSL1/KPNA7/WNT7B/GJB3/RSPO3/TWIST1/PLPP4	20
GO:0051293	BP	GO:0051293	establishment of spindle localization	6/452	50/18800	0.0303173	0.0271873	PLK1/SAPCD2/NDC80/ESPL1/MISP/CENPA	6
GO:0043627	BP	GO:0043627	response to estrogen	7/452	68/18800	0.0303173	0.0271873	ARPC1B/MMP14/KRT19/CITED4/GAL/HOXA10/HOXA11	7
GO:0048736	BP	GO:0048736	appendage development	12/452	177/18800	0.0303173	0.0271873	ITGB4/KREMEN2/TFAP2A/OSR2/TWIST1/PITX1/DKK1/HOXA10/HOXA11/SMOC1/SP8/HOXC10	12
GO:0060173	BP	GO:0060173	limb development	12/452	177/18800	0.0303173	0.0271873	ITGB4/KREMEN2/TFAP2A/OSR2/TWIST1/PITX1/DKK1/HOXA10/HOXA11/SMOC1/SP8/HOXC10	12
GO:0086004	BP	GO:0086004	regulation of cardiac muscle cell contraction	5/452	34/18800	0.0303217	0.0271912	JUP/DSG2/TRPM4/PKP2/DSP	5
GO:0034446	BP	GO:0034446	substrate adhesion-dependent cell spreading	9/452	109/18800	0.0310135	0.0278116	ACTN4/EPHA1/LAMA5/TACSTD2/KIF14/UNC13D/RAC3/MELTF/LAMB3	9
GO:0061564	BP	GO:0061564	axon development	23/452	479/18800	0.0337411	0.0302577	EPHB4/SEMA4B/EFNA4/DVL1/TNFRSF21/DBN1/EFNA3/NOTCH3/EPHA1/ERBB2/EPHA2/TSKU/LAMA5/LAMC2/IGSF9/TUBB3/EPHB2/EPHA10/COBL/KIAA0319/BMPR1B/SEMA3A/PLXNB3	23
GO:0086005	BP	GO:0086005	ventricular cardiac muscle cell action potential	5/452	35/18800	0.0340144	0.0305027	JUP/DSG2/TRPM4/PKP2/DSP	5
GO:0051294	BP	GO:0051294	establishment of spindle orientation	5/452	36/18800	0.0384828	0.0345098	PLK1/SAPCD2/NDC80/MISP/CENPA	5
GO:0072698	BP	GO:0072698	protein localization to microtubule cytoskeleton	6/452	53/18800	0.0393677	0.0353034	GAS2L1/DVL1/CEP131/SPAG5/TTK/FAM83D	6
GO:0061982	BP	GO:0061982	meiosis I cell cycle process	10/452	136/18800	0.0398161	0.0357055	CCNE1/RAD51/PLK1/EME1/CDC25A/RAD54L/NDC80/ESPL1/TRIP13/TOP2A	10
GO:0060713	BP	GO:0060713	labyrinthine layer morphogenesis	4/452	22/18800	0.04031	0.0361483	ST14/ADM/WNT7B/RSPO3	4
GO:0061138	BP	GO:0061138	morphogenesis of a branching epithelium	12/452	185/18800	0.0416765	0.0373738	DLG5/ST14/EPHA2/MMP14/LAMA5/TACSTD2/ADM/MET/GREB1L/SEMA3A/RSPO3/HOXA11	12
GO:0014037	BP	GO:0014037	Schwann cell differentiation	5/452	37/18800	0.0420663	0.0377233	PLEC/ITGB4/GPC1/FA2H/SH3TC2	5
GO:0086002	BP	GO:0086002	cardiac muscle cell action potential involved in contraction	6/452	54/18800	0.0420663	0.0377233	JUP/DSG2/TRPM4/PKP2/DSP/FGF12	6
GO:0001707	BP	GO:0001707	mesoderm formation	7/452	73/18800	0.0423496	0.0379773	EPHA2/ITGB4/MESP2/DKK1/HOXA11/TRIM15/HMGA2	7
GO:0072697	BP	GO:0072697	protein localization to cell cortex	3/452	11/18800	0.0448103	0.040184	PLK1/SAPCD2/MISP	3
GO:1904668	BP	GO:1904668	positive regulation of ubiquitin protein ligase activity	3/452	11/18800	0.0448103	0.040184	PLK1/CDC20/UBE2C	3
GO:0001706	BP	GO:0001706	endoderm formation	6/452	55/18800	0.0448911	0.0402565	MMP14/LAMB3/COL7A1/COL11A1/DKK1/HMGA2	6
GO:0051653	BP	GO:0051653	spindle localization	6/452	55/18800	0.0448911	0.0402565	PLK1/SAPCD2/NDC80/ESPL1/MISP/CENPA	6
GO:0048332	BP	GO:0048332	mesoderm morphogenesis	7/452	75/18800	0.0480463	0.043086	EPHA2/ITGB4/MESP2/DKK1/HOXA11/TRIM15/HMGA2	7
GO:0010769	BP	GO:0010769	regulation of cell morphogenesis involved in differentiation	8/452	96/18800	0.0487138	0.0436845	ACTN4/DBN1/TACSTD2/UNC13D/RAC3/EPHB2/MELTF/ITPKA	8
GO:0007369	BP	GO:0007369	gastrulation	12/452	190/18800	0.0490208	0.0439599	DVL1/EPHA2/ITGB4/MMP14/LAMB3/COL7A1/MESP2/COL11A1/DKK1/HOXA11/TRIM15/HMGA2	12
GO:0005819	CC	GO:0005819	spindle	34/468	402/19594	7.46e-08	6.16e-08	TTLL12/TUBG1/TACC3/PLK1/PRC1/KIFC1/CDCA8/AUNIP/SPAG5/BUB1B/CDC6/KIF2C/PLEKHG6/KIF4A/TTK/KIF18B/WDR62/CDC20/KIF23/CENPF/SKA1/TPX2/KIF14/FAM83D/CKAP2L/ESPL1/NEK2/MTCL1/DLGAP5/BIRC5/AURKB/MISP/KPNA7/SNCG	34
GO:0000779	CC	GO:0000779	condensed chromosome, centromeric region	20/468	156/19594	1.89e-07	1.56e-07	PLK1/CENPU/SPAG5/CENPM/BUB1B/KIF2C/CDT1/CENPW/TTK/BUB1/NDC80/CENPF/SKA1/NEK2/HJURP/NCAPG/NUF2/BIRC5/AURKB/CENPA	20
GO:0000776	CC	GO:0000776	kinetochore	19/468	146/19594	1.89e-07	1.56e-07	PLK1/CENPU/SPAG5/CENPM/BUB1B/KIF2C/CDT1/CENPW/TTK/BUB1/NDC80/CENPF/SKA1/NEK2/HJURP/NUF2/BIRC5/AURKB/CENPA	19
GO:0005882	CC	GO:0005882	intermediate filament	23/468	216/19594	1.89e-07	1.56e-07	LMNB2/LMNA/JUP/KRT8/PLEC/KRT80/PPL/KRT19/KRT7/EVPL/KRT86/KRT16/PKP2/DSP/KRT17/KRT81/KRT78/KRT83/KRT6A/KRT6B/KRT13/CASP14/KRT14	23
GO:0000793	CC	GO:0000793	condensed chromosome	25/468	255/19594	1.89e-07	1.56e-07	RCC1/TUBG1/RAD51/PLK1/CENPU/SPAG5/CENPM/BUB1B/KIF2C/CDT1/CENPW/TTK/MKI67/BUB1/NDC80/CENPF/SKA1/NEK2/HJURP/NCAPG/TOP2A/NUF2/BIRC5/AURKB/CENPA	25
GO:0045111	CC	GO:0045111	intermediate filament cytoskeleton	25/468	257/19594	1.89e-07	1.56e-07	LMNB2/LMNA/JUP/KRT8/PLEC/MMP14/KRT80/PPL/KRT19/KRT7/EVPL/KRT86/KRT16/PKP2/DSP/KRT17/KRT81/KRT78/S100A8/KRT83/KRT6A/KRT6B/KRT13/CASP14/KRT14	25
GO:0030057	CC	GO:0030057	desmosome	9/468	25/19594	1.89e-07	1.56e-07	JUP/PERP/PKP3/DSG2/PPL/EVPL/PKP2/DSP/POF1B	9
GO:0000775	CC	GO:0000775	chromosome, centromeric region	23/468	227/19594	2.96e-07	2.44e-07	PLK1/CENPU/CDCA8/SPAG5/CENPM/BUB1B/KIF2C/CDT1/CENPW/CDCA5/TTK/BUB1/NDC80/CENPF/SKA1/NEK2/HJURP/NCAPG/TOP2A/NUF2/BIRC5/AURKB/CENPA	23
GO:0000922	CC	GO:0000922	spindle pole	19/468	169/19594	9.35e-07	7.71e-07	TUBG1/TACC3/PLK1/PRC1/AUNIP/SPAG5/CDC6/PLEKHG6/WDR62/CDC20/CENPF/TPX2/FAM83D/CKAP2L/NEK2/MTCL1/DLGAP5/AURKB/MISP	19
GO:0031225	CC	GO:0031225	anchored component of membrane	19/468	169/19594	9.35e-07	7.71e-07	EFNA4/EFNA3/PLAUR/GPC1/LYPD3/CD109/MELTF/RAET1G/ULBP2/MMP17/RAB27B/GPC2/TEX101/LYPD8/LY6K/LYPD6/PSCA/LY6D/MSLN	19
GO:0098687	CC	GO:0098687	chromosomal region	28/468	366/19594	2.44e-06	2.01e-06	MCM7/MCM2/RAD51/PLK1/CENPU/CDCA8/SPAG5/ORC1/CENPM/BUB1B/KIF2C/CDT1/CENPW/CDCA5/RECQL4/TTK/BUB1/NDC80/CENPF/SKA1/NEK2/HJURP/NCAPG/TOP2A/NUF2/BIRC5/AURKB/CENPA	28
GO:0072686	CC	GO:0072686	mitotic spindle	17/468	160/19594	9.69e-06	7.99e-06	TUBG1/TACC3/PLK1/PRC1/KIFC1/SPAG5/CDC6/KIF18B/WDR62/KIF23/SKA1/TPX2/FAM83D/CKAP2L/ESPL1/AURKB/MISP	17
GO:0045095	CC	GO:0045095	keratin filament	13/468	102/19594	2.82e-05	2.32e-05	KRT8/KRT80/KRT7/KRT86/KRT17/KRT81/KRT78/KRT83/KRT6A/KRT6B/KRT13/CASP14/KRT14	13
GO:0000940	CC	GO:0000940	outer kinetochore	5/468	12/19594	0.000145404	0.000119921	PLK1/BUB1B/NDC80/CENPF/SKA1	5
GO:0001533	CC	GO:0001533	cornified envelope	8/468	45/19594	0.000255972	0.000211111	JUP/PKP3/DSG2/PPL/EVPL/PKP2/DSP/SPRR1B	8
GO:0005604	CC	GO:0005604	basement membrane	11/468	95/19594	0.0003995	0.000329485	AGRN/ITGB4/LAMA5/LAD1/LAMC2/ENTPD2/LOXL2/LAMB3/COL9A3/COL7A1/SMOC1	11
GO:0051233	CC	GO:0051233	spindle midzone	7/468	36/19594	0.000443331	0.000365634	PLK1/PRC1/CDCA8/CDC6/KIF18B/KIF14/AURKB	7
GO:0005911	CC	GO:0005911	cell-cell junction	28/468	497/19594	0.000578199	0.000476865	BAIAP2L1/JUP/PERP/PKP3/DBN1/IQGAP3/SPTBN2/DSG2/EPHA2/SAPCD2/SLC2A1/PPL/FSCN1/EVPL/GJB2/CLDN1/PKP2/DSP/STEAP1/CDH3/GJB3/TRIM29/POF1B/GJB4/GJB6/CNTNAP2/ABCC2/CLDN6	28
GO:0005796	CC	GO:0005796	Golgi lumen	11/468	104/19594	0.000792797	0.000653853	AGRN/MMP14/GPC1/WNT7B/GPC2/MUC20/MMP11/PODXL2/MUC16/MUC5B/MUC5AC	11
GO:0030496	CC	GO:0030496	midbody	15/468	203/19594	0.0022287	0.0018381	TTLL12/PLK1/PRC1/SLC2A1/CDCA8/SPAG5/ANLN/KIF4A/KIF23/CENPF/KIF14/NEK2/MTCL1/BIRC5/AURKB	15
GO:0016328	CC	GO:0016328	lateral plasma membrane	8/468	64/19594	0.00252594	0.00208325	JUP/SLC16A3/DVL1/IQGAP3/TACSTD2/MTCL1/GJB2/CLDN1	8
GO:0005876	CC	GO:0005876	spindle microtubule	9/468	83/19594	0.00283912	0.00234154	TUBG1/PLK1/PRC1/KIF4A/KIF18B/SKA1/BIRC5/AURKB/MISP	9
GO:0031528	CC	GO:0031528	microvillus membrane	5/468	26/19594	0.00557566	0.00459848	PTPRH/MUC20/CDHR2/S100P/CA9	5
GO:0015629	CC	GO:0015629	actin cytoskeleton	25/468	499/19594	0.0070217	0.00579109	BAIAP2L1/ARHGEF5/ACTN4/ARPC1B/GAS2L1/BCAR1/JUP/DBN1/NOTCH3/SPTBN2/SLC2A1/DIAPH3/STX1A/LAD1/ANLN/KRT19/FSCN1/RAC3/MISP/BARX2/COBL/XIRP1/POF1B/GJB6/TNNT1	25
GO:0030864	CC	GO:0030864	cortical actin cytoskeleton	8/468	79/19594	0.00916024	0.00755484	ACTN4/DBN1/SPTBN2/SLC2A1/ANLN/KRT19/MISP/COBL	8
GO:0005921	CC	GO:0005921	gap junction	5/468	32/19594	0.0134219	0.0110696	DBN1/GJB2/GJB3/GJB4/GJB6	5
GO:1990752	CC	GO:1990752	microtubule end	5/468	33/19594	0.0137406	0.0113324	GAS2L1/SPAG5/KIF2C/KIF18B/MISP	5
GO:0005871	CC	GO:0005871	kinesin complex	6/468	49/19594	0.0137406	0.0113324	KIFC1/KIF2C/KIF18B/KIF23/KIF14/KLC3	6
GO:0016324	CC	GO:0016324	apical plasma membrane	19/468	358/19594	0.0137406	0.0113324	SLC16A3/SPTBN2/ERBB2/CTSL/SAPCD2/SLC2A1/SLC52A3/PTPRH/MTCL1/CLDN1/RAB27B/SLC4A11/MUC20/AMN/KCNK2/RHCG/CDHR2/GJB6/ABCC2	19
GO:0030863	CC	GO:0030863	cortical cytoskeleton	9/468	107/19594	0.0137406	0.0113324	ACTN4/DBN1/SPTBN2/SLC2A1/ANLN/KRT19/MISP/COBL/RIMS2	9
GO:0016327	CC	GO:0016327	apicolateral plasma membrane	4/468	20/19594	0.0143767	0.0118571	JUP/KRT19/MTCL1/CLDN6	4
GO:0000228	CC	GO:0000228	nuclear chromosome	14/468	228/19594	0.0148113	0.0122155	RCC1/TUBG1/MCM7/MCM2/RAD51/TONSL/PLK1/CDC45/ORC1/MCM10/NEK2/TOP2A/BIRC5/HMGA2	14
GO:0000792	CC	GO:0000792	heterochromatin	7/468	69/19594	0.0150032	0.0123738	HMGA1/UHRF1/EME1/CENPA/CBX2/CDKN2A/HMGA2	7
GO:0005938	CC	GO:0005938	cell cortex	17/468	310/19594	0.0153539	0.0126631	ACTN4/RHOF/DBN1/SPTBN2/SAPCD2/SLC2A1/RND3/ANLN/KRT19/LAMC2/FSCN1/AKAP12/MELK/RAC3/MISP/COBL/RIMS2	17
GO:0005922	CC	GO:0005922	connexin complex	4/468	21/19594	0.0154355	0.0127303	GJB2/GJB3/GJB4/GJB6	4
GO:0062023	CC	GO:0062023	collagen-containing extracellular matrix	21/468	429/19594	0.0174944	0.0144284	PLOD3/AGRN/CTSL/ITGB4/LAMA5/LAD1/GPC1/LAMC2/ZP3/ENTPD2/LOXL2/LAMB3/COL9A3/COL7A1/GPC2/ANGPTL4/S100A9/S100A8/COL11A1/FIBCD1/SMOC1	21
GO:0005874	CC	GO:0005874	microtubule	21/468	435/19594	0.0197363	0.0162773	TUBG1/GAS2L1/DVL1/PLK1/PRC1/KIFC1/GTSE1/SPAG5/KIF2C/KIF4A/KIF18B/KIF23/SKA1/TPX2/KIF14/NEK2/TUBB3/BIRC5/AURKB/MISP/KLC3	21
GO:0071162	CC	GO:0071162	CMG complex	3/468	11/19594	0.0197363	0.0162773	MCM7/MCM2/CDC45	3
GO:0035371	CC	GO:0035371	microtubule plus-end	4/468	23/19594	0.0197363	0.0162773	GAS2L1/SPAG5/KIF2C/KIF18B	4
GO:0150034	CC	GO:0150034	distal axon	15/468	270/19594	0.0216346	0.017843	TPBG/DVL1/DBN1/GPRIN1/FSCN1/CBARP/RAC3/TUBB3/COBL/NGEF/SNCG/KCNK2/PTPRN/IGF2BP1/NTS	15
GO:0031261	CC	GO:0031261	DNA replication preinitiation complex	3/468	12/19594	0.0234303	0.019324	MCM7/MCM2/CDC45	3
GO:0043256	CC	GO:0043256	laminin complex	3/468	12/19594	0.0234303	0.019324	LAMA5/LAMC2/LAMB3	3
GO:0045177	CC	GO:0045177	apical part of cell	20/468	424/19594	0.0285955	0.0235839	TUBG1/SLC16A3/SPTBN2/ERBB2/CTSL/SAPCD2/SLC2A1/SLC52A3/PTPRH/MTCL1/CLDN1/RAB27B/SLC4A11/MUC20/AMN/KCNK2/RHCG/CDHR2/GJB6/ABCC2	20
GO:0046658	CC	GO:0046658	anchored component of plasma membrane	6/468	62/19594	0.0314939	0.0259744	GPC1/LYPD3/MELTF/ULBP2/GPC2/TEX101	6
GO:0031616	CC	GO:0031616	spindle pole centrosome	3/468	14/19594	0.0341606	0.0281737	DLGAP5/AURKB/MISP	3
GO:1990023	CC	GO:1990023	mitotic spindle midzone	3/468	14/19594	0.0341606	0.0281737	PRC1/KIF18B/AURKB	3
GO:0000152	CC	GO:0000152	nuclear ubiquitin ligase complex	5/468	45/19594	0.0349538	0.0288279	RAD51/BUB1B/CDC20/CBX2/UBE2C	5
GO:0030426	CC	GO:0030426	growth cone	10/468	161/19594	0.0433757	0.0357738	DVL1/DBN1/GPRIN1/FSCN1/CBARP/RAC3/TUBB3/COBL/NGEF/IGF2BP1	10
GO:0045178	CC	GO:0045178	basal part of cell	14/468	269/19594	0.0433757	0.0357738	SLC16A3/ST14/ERBB2/ITGB4/SLC2A1/TACSTD2/CLDN1/DSP/MET/SLC4A11/MUC20/RHCG/CA9/KRT14	14
GO:0005884	CC	GO:0005884	actin filament	8/468	113/19594	0.0438976	0.0362042	GAS2L1/DBN1/DIAPH3/RAC3/MISP/COBL/POF1B/GJB6	8
GO:0005902	CC	GO:0005902	microvillus	7/468	90/19594	0.0438976	0.0362042	PLEKHG6/FSCN1/PTPRH/MUC20/CDHR2/S100P/CA9	7
GO:0043034	CC	GO:0043034	costamere	3/468	16/19594	0.0439361	0.036236	PLEC/KRT19/FLNC	3
GO:0005925	CC	GO:0005925	focal adhesion	19/468	419/19594	0.0439361	0.036236	ACTN4/ARPC1B/BCAR1/JUP/HMGA1/PLEC/EPHA2/ITGB4/MMP14/RND3/GRB7/PLAUR/KIF23/AKAP12/MISP/FLNC/XIRP1/TNS4/ITGB8	19
GO:0014704	CC	GO:0014704	intercalated disc	5/468	49/19594	0.0439361	0.036236	JUP/DSG2/SLC2A1/PKP2/DSP	5
GO:0030427	CC	GO:0030427	site of polarized growth	10/468	167/19594	0.0490986	0.0404937	DVL1/DBN1/GPRIN1/FSCN1/CBARP/RAC3/TUBB3/COBL/NGEF/IGF2BP1	10
GO:0008017	MF	GO:0008017	microtubule binding	24/451	272/18410	2.31e-05	2.14e-05	GAS2L1/GAPDH/PLK1/PRC1/KIFC1/DIAPH3/GTSE1/SPAG5/KIF2C/KIF4A/KIF18B/KIF23/CENPF/SKA1/TPX2/KIF14/FAM83D/MTCL1/DLGAP5/BIRC5/S100A9/KLC3/S100A8/GJB6	24
GO:0005005	MF	GO:0005005	transmembrane-ephrin receptor activity	7/451	17/18410	2.31e-05	2.14e-05	EPHB4/EFNA4/EFNA3/EPHA1/EPHA2/EPHB2/EPHA10	7
GO:0005003	MF	GO:0005003	ephrin receptor activity	7/451	19/18410	2.89e-05	2.67e-05	EPHB4/EFNA4/EFNA3/EPHA1/EPHA2/EPHB2/EPHA10	7
GO:0030280	MF	GO:0030280	structural constituent of skin epidermis	9/451	37/18410	2.89e-05	2.67e-05	KRT8/KRT80/KRT7/KRT86/KRT81/KRT78/KRT83/KRT6A/KRT6B	9
GO:0005200	MF	GO:0005200	structural constituent of cytoskeleton	13/451	104/18410	0.000180988	0.000167273	TUBG1/ARPC1B/AGRN/SPTBN2/PLEC/PPL/KRT19/TUBB3/KRT16/DSP/KRT6A/KRT6B/KRT14	13
GO:0045296	MF	GO:0045296	cadherin binding	24/451	333/18410	0.000256808	0.000237346	BAIAP2L1/PLIN3/JUP/PKP3/DBN1/NOTCH3/PFKP/SPTBN2/PLEC/EPHA2/DIAPH3/LAD1/ANLN/PPL/EPS8L1/SFN/FSCN1/PTPRH/FASN/EVPL/PKP2/CDH3/TRIM29/S100P	24
GO:0098632	MF	GO:0098632	cell-cell adhesion mediator activity	9/451	54/18410	0.000487834	0.000450865	BAIAP2L1/JUP/PKP3/DSG2/IGSF9/PKP2/DSP/TRIM29/PLXNB3	9
GO:0015631	MF	GO:0015631	tubulin binding	25/451	376/18410	0.000497385	0.000459692	TTLL12/GAS2L1/GAPDH/PLK1/PRC1/KIFC1/DIAPH3/GTSE1/SPAG5/KIF2C/KIF4A/KIF18B/KIF23/CENPF/SKA1/TPX2/KIF14/FAM83D/MTCL1/DLGAP5/BIRC5/S100A9/KLC3/S100A8/GJB6	25
GO:0004714	MF	GO:0004714	transmembrane receptor protein tyrosine kinase activity	9/451	60/18410	0.000926253	0.00085606	EPHB4/EFNA4/EFNA3/EPHA1/ERBB2/EPHA2/EPHB2/MET/EPHA10	9
GO:0019199	MF	GO:0019199	transmembrane receptor protein kinase activity	10/451	79/18410	0.00129483	0.00119671	EPHB4/EFNA4/EFNA3/EPHA1/ERBB2/EPHA2/EPHB2/MET/EPHA10/BMPR1B	10
GO:0098631	MF	GO:0098631	cell adhesion mediator activity	9/451	64/18410	0.00129483	0.00119671	BAIAP2L1/JUP/PKP3/DSG2/IGSF9/PKP2/DSP/TRIM29/PLXNB3	9
GO:0003688	MF	GO:0003688	DNA replication origin binding	5/451	16/18410	0.00146226	0.00135145	MCM2/CDC45/ORC1/CDC6/MCM10	5
GO:0004713	MF	GO:0004713	protein tyrosine kinase activity	12/451	135/18410	0.00550423	0.00508711	EPHB4/EFNA4/EFNA3/EPHA1/ERBB2/EPHA2/TTK/MELK/EPHB2/SRMS/MET/EPHA10	12
GO:0086080	MF	GO:0086080	protein binding involved in heterotypic cell-cell adhesion	4/451	12/18410	0.00625553	0.00578147	JUP/DSG2/PKP2/DSP	4
GO:0030547	MF	GO:0030547	signaling receptor inhibitor activity	6/451	43/18410	0.0229355	0.0211974	PCSK9/LYPD6/DKK1/IGSF1/IL36RN/MTRNR2L1	6
GO:0004252	MF	GO:0004252	serine-type endopeptidase activity	12/451	174/18410	0.0449149	0.0415112	ST14/PRSS22/MMP14/RHBDL2/CTSV/PRSS27/MMP11/PCSK9/TMPRSS11E/MMP1/PRSS3/KLK6	12
GO:0005243	MF	GO:0005243	gap junction channel activity	4/451	21/18410	0.0498397	0.0460627	GJB2/GJB3/GJB4/GJB6	4
GO:0045294	MF	GO:0045294	alpha-catenin binding	3/451	10/18410	0.0498397	0.0460627	JUP/PKP3/PKP2	3

## Sheet: KEGG
	ID	Description	GeneRatio	BgRatio	p.adjust	qvalue	geneID	Count
hsa04110	hsa04110	Cell cycle	23/226	158/8842	9.89e-12	2.37e-09	4176/4171/898/9088/5347/1869/8318/4998/701/990/90381/81620/113130/993/2810/7272/991/699/10403/9700/9319/9212/1029	23
hsa04820	hsa04820	Cytoskeleton in muscle cells	18/226	232/8842	2.59e-05	0.00311383	84823/4000/3728/375790/64423/6712/5339/1829/3691/81624/5318/1832/1299/2318/165904/1301/3696/7138	18
hsa04360	hsa04360	Axon guidance	13/226	184/8842	0.000854927	0.0683942	2050/10509/1945/1944/2041/1969/5881/2048/4233/25791/658/10371/5365	13
hsa05412	hsa05412	Arrhythmogenic right ventricular cardiomyopathy	8/226	86/8842	0.00153817	0.0922905	4000/3728/1829/3691/5318/1832/3696/27092	8
hsa04510	hsa04510	Focal adhesion	12/226	203/8842	0.00582833	0.27976	7410/81/9564/2064/3691/3911/3918/5881/3914/4233/1299/3696	12
hsa04512	hsa04512	ECM-receptor interaction	7/226	89/8842	0.00758524	0.30341	375790/3691/3911/3918/3914/1299/3696	7
hsa05230	hsa05230	Central carbon metabolism in cancer	6/226	71/8842	0.00937489	0.321425	9123/5214/2064/6513/3099/4233	6
hsa05165	hsa05165	Human papillomavirus infection	16/226	333/8842	0.0113106	0.323231	148022/7283/1855/4854/898/1869/3691/57801/3911/3918/9636/3914/7477/1299/3696/5522	16
hsa04115	hsa04115	p53 signaling pathway	6/226	75/8842	0.0121212	0.323231	64065/898/51512/2810/6241/1029	6
hsa05206	hsa05206	MicroRNAs in cancer	15/226	312/8842	0.0139095	0.333828	1945/6768/1944/4854/898/2064/1869/113130/993/6624/9493/4233/1029/10642/8091	15
hsa05219	hsa05219	Bladder cancer	4/226	41/8842	0.0200922	0.438375	2064/1869/1029/4312	4

## Sheet: GSEA
	ID	Description	setSize	enrichmentScore	NES	pvalue	p.adjust	qvalue	rank	leading_edge	core_enrichment
hsa03040	hsa03040	Spliceosome	129	0.527077	1.85235	1e-10	8.45e-09	5.11e-09	9259	tags=91%, list=41%, signal=54%	9092/10262/10189/10523/8175/5093/9775/11338/6628/9128/56949/9343/6626/3304/9416/27339/25804/24148/22827/83443/8449/10992/3310/23020/4670/6631/6633/4686/9785/26121/9939/10084/10291/3190/1659/22916/3312/6625/151903/51729/84991/3303/9129/10465/57819/6634/56259/8896/51690/8683/4809/25766/9410/51639/10286/10594/6632/22985/3192/3183/51340/199746/6627/2521/6637/6635/84844/55660/6629/11325/84321/57461/10…
hsa03008	hsa03008	Ribosome biogenesis in eukaryotes	103	0.529826	1.83391	1e-10	8.45e-09	5.11e-09	9914	tags=71%, list=44%, signal=40%	10248/5822/65083/54913/10607/57455/6949/10799/3692/10885/55341/2091/55127/283106/23560/27341/92856/1736/54433/29102/9790/55131/22803/10940/138716/54552/10813/5901/55505/26354/10528/10557/55813/29107/55651/1457/29889/4809/28987/1460/102724159/81691/84128/23160/10199/83732/55226/51068/7514/51096/51602/84916/25996/79631/51119/10775/51077/23195/55272/166378/55916/4931/9724/10482/10171/10556/84135/145…
hsa04110	hsa04110	Cell cycle	157	0.487994	1.73745	1e-10	8.45e-09	5.11e-09	8473	tags=78%, list=37%, signal=49%	898/9088/5347/8318/991/4171/1029/2810/990/113130/7272/1869/81620/90381/701/9700/4998/4176/9319/10403/9212/993/699/4173/9133/995/151648/4174/890/891/1870/4172/1111/1663/8379/4175/4085/57082/4609/27127/7532/51343/25/5528/5111/7709/7027/983/23594/80174/157570/51529/10459/1030/3066/1017/8243/26271/5591/8317/4088/10926/9126/29882/1019/6502/1871/5526/5518/1026/5001/27085/11200/1874/5933/64682/4616/9587…
hsa05014	hsa05014	Amyotrophic lateral sclerosis	363	0.404806	1.49503	1e-10	8.45e-09	5.11e-09	9942	tags=72%, list=44%, signal=41%	10381/147700/11047/203068/84790/5708/2906/10376/10452/4744/5710/10189/64837/79861/3710/8408/56893/2902/4720/513/7277/7186/5709/84617/4726/4713/10382/6389/55706/9883/10280/11273/23636/23511/10383/637/7384/1616/5692/5717/71/598/5879/842/26100/516/7132/5705/400916/8878/5695/4728/5704/5693/84557/4710/1639/4723/10133/506/100101267/23165/7415/5691/493869/29979/4686/79902/5606/5702/1537/4217/65018/60673…
hsa03013	hsa03013	Nucleocytoplasmic transport	107	0.524974	1.82105	1.68e-10	1.13e-08	6.84e-09	8737	tags=84%, list=38%, signal=52%	1917/402569/3838/5905/10189/55706/9883/9775/23636/23511/23534/5976/3837/1434/79228/23214/100101267/57510/23165/4686/9670/79902/7329/9939/9631/10921/30000/2733/22916/59343/5901/8563/55705/8021/29107/9972/6612/23633/3843/7175/8086/25909/6396/22985/79711/23225/9688/22794/26019/55746/84321/10073/51068/10762/8480/4928/7514/3836/6613/65109/79023/23039/4927/4116/11260/10250/57122/348995/3840/53371/3842/…
hsa03010	hsa03010	Ribosome	147	0.474287	1.68187	3.29e-10	1.85e-08	1.12e-08	10130	tags=79%, list=45%, signal=44%	6182/6183/65005/51073/51116/79590/10573/29088/64979/51069/6142/11224/55168/25873/124995/51373/6209/6123/6187/29074/11222/54460/65003/6223/6143/51081/63875/7311/219927/6158/64965/6132/6217/6204/6181/6206/64981/2197/64963/6169/64960/6234/6155/6218/6147/6165/6141/6175/64969/6159/6227/51318/6136/28998/6171/55173/6167/6193/6231/51264/6222/6203/9801/51021/6232/6130/6230/6150/6176/55052/6188/6233/51263/…
hsa05016	hsa05016	Huntington disease	304	0.400734	1.46985	2.45e-09	1.18e-07	7.14e-08	11197	tags=79%, list=49%, signal=40%	10381/6804/147700/11047/203068/84790/4294/5331/5708/5468/10376/5710/64837/79861/160/8408/2902/4720/1212/513/7277/7186/5709/84617/4726/4713/10382/6389/27113/5439/1173/5434/10383/7384/5609/5692/5717/10488/842/3066/26100/10105/516/5705/5695/4728/5704/5693/148327/4710/1639/4723/506/5691/1175/493869/5702/1537/8218/4217/60673/5701/4702/374291/293/5686/23130/7416/5714/5437/163/292/5441/2876/7052/4509/47…
hsa05012	hsa05012	Parkinson disease	264	0.40694	1.48428	4.14e-09	1.56e-07	9.41e-08	9089	tags=69%, list=40%, signal=42%	10381/147700/51806/11047/27173/203068/84790/5708/10376/5710/64837/79861/3710/10131/4720/513/2861/7277/7922/5709/84617/4726/4713/10382/6389/10383/7384/1616/5692/5717/7054/598/7295/7345/842/201266/23516/10105/516/5705/5695/4728/5704/5693/4710/4723/506/5691/55630/2770/808/7317/5702/1537/4217/65018/5701/4702/9817/374291/91252/293/5686/7416/3309/5714/29985/292/25800/7332/9927/4509/4716/91860/1340/3476…
hsa05022	hsa05022	Pathways of neurodegeneration - multiple diseases	474	0.368926	1.37279	3.76e-09	1.56e-07	9.41e-08	10493	tags=70%, list=46%, signal=38%	22943/10381/6712/6804/1855/7477/147700/51806/11047/8312/203068/84790/4294/5331/5708/2906/10376/10452/4744/5710/64837/79861/8851/3710/823/10131/4041/8408/8326/8772/2902/4720/513/2861/7277/7186/5709/84617/4726/4713/1454/10382/6389/10297/10280/11273/1857/7476/10383/637/578/7384/1856/5609/1616/5692/2911/5605/5970/5717/3265/1020/598/5879/7345/842/26100/10105/516/7132/5705/8878/5695/4728/824/5704/5693/…
hsa05010	hsa05010	Alzheimer disease	383	0.383271	1.41709	6.78e-09	2.29e-07	1.38e-07	11443	tags=78%, list=50%, signal=40%	22943/10381/2597/1855/7477/147700/51806/11047/8312/27173/348/203068/3667/84790/5331/5708/2906/10376/5710/64837/79861/8851/3710/823/4041/8408/8326/8772/2902/4720/513/7277/7922/7186/5709/84617/23385/4726/4713/1454/10382/6389/10297/51107/1857/7476/10383/637/7384/1856/5609/5692/5605/5970/5717/207/3265/1020/8517/842/201266/23516/26100/10105/516/7132/5705/5695/4728/824/5704/5693/4710/4723/208/506/28310…
hsa05132	hsa05132	Salmonella infection	247	0.407854	1.48356	1.93e-08	5.94e-07	3.59e-07	10371	tags=76%, list=46%, signal=42%	113146/10381/2597/147700/10095/6281/203068/84790/3654/10376/64837/79861/10552/4609/57617/8772/7277/7186/84617/8677/10382/10383/578/5609/2316/5605/5585/375/5970/207/71/3265/302/8517/7295/5879/51429/7132/81873/23207/1434/1639/208/3326/8767/5878/330/5058/5606/837/127829/1785/6237/7879/4615/5216/10454/5217/5595/23191/64601/347688/5603/9266/60/581/1781/79026/5287/5898/79792/329/8655/140735/83658/929/1…
hsa03030	hsa03030	DNA replication	36	0.651813	2.04351	3.16e-08	8.89e-07	5.37e-07	6282	tags=89%, list=28%, signal=64%	4171/4176/4173/2237/4174/5424/5984/4172/5425/10535/4175/3978/5426/5111/5982/54107/6117/5558/10714/57804/5983/1763/5557/23649/6742/5427/246243/5985/5422/6119/5981/6118
hsa05020	hsa05020	Prion disease	271	0.392702	1.43444	2.82e-07	7.32e-06	4.43e-06	10466	tags=75%, list=46%, signal=41%	10381/147700/11047/203068/84790/5708/2906/10376/5710/64837/79861/3710/2902/4720/513/7277/5709/84617/4726/4713/10382/6389/10383/7384/3304/5692/5717/733/10963/5879/10488/842/10105/516/5705/5695/4728/5704/5693/1388/148327/3915/4710/4723/506/283106/3310/5691/5702/1537/5701/4702/374291/293/5686/858/7416/3309/5714/3552/292/3312/8503/5296/4509/4716/5595/1340/347688/3303/5603/5688/7417/572/5690/7388/1347…
hsa05160	hsa05160	Hepatitis C	158	0.429848	1.53088	3.2e-07	7.72e-06	4.67e-06	8197	tags=62%, list=36%, signal=40%	9074/5522/1869/9076/148022/4938/4940/1364/1870/949/1366/4609/8772/7186/1365/7532/637/578/3665/6256/3949/5605/5970/207/3265/8517/842/1017/4599/7132/7297/10197/208/23586/27102/4939/9641/9080/9069/3661/1019/8503/5296/1871/5518/23562/1026/6772/5595/24146/572/5465/581/2885/4893/369/9071/1021/5519/1956/5291/7157/2932/7531/7529/5610/54205/7533/7534/57506/3627/3716/8717/7187/91543/6774/5290/6773/4600/836…
hsa03082	hsa03082	ATP-dependent chromatin remodeling	90	0.486173	1.66368	4.22e-07	9.5e-06	5.74e-06	9856	tags=88%, list=43%, signal=50%	6944/8607/55257/29844/8295/71/6603/6598/3066/6601/9112/86/10856/6597/53615/9219/54107/79913/54815/8289/9031/10445/4798/29998/57504/9275/11176/9274/60/6599/65980/84295/8193/605/10847/3065/5977/10467/6602/1108/1107/9643/5931/57634/8099/283899/57459/54617/10524/6594/57492/51377/2186/10933/51773/10263/93973/8932/5928/83444/8467/54108/7528/6605/6595/64431/26039/125476/29117/6760/23506/404281/11177/559…
hsa04141	hsa04141	Protein processing in endoplasmic reticulum	167	0.418774	1.49619	7.45e-07	1.48e-05	8.95e-06	11261	tags=82%, list=50%, signal=42%	10273/5589/823/30001/56893/7186/5886/5887/11253/23640/6238/10970/7841/29927/578/5034/10525/5609/3304/9601/26270/3337/824/1388/23193/51035/55666/3703/3310/3326/7415/10484/29979/10130/80700/26232/10134/1650/9632/80331/4217/3301/51726/811/3309/81567/3300/3312/55968/3303/9373/7466/581/6185/10952/7353/573/10113/29978/6746/6396/6184/10960/56886/2923/23480/10956/6048/10483/64215/10961/51360/10277/22926/…
hsa05208	hsa05208	Chemical carcinogenesis - reactive oxygen species	222	0.400078	1.4503	7.28e-07	1.48e-05	8.95e-06	11687	tags=84%, list=51%, signal=41%	4233/79852/65010/1646/2944/4720/513/4726/4713/6389/25/7384/5609/6714/5605/5970/207/3265/8517/5879/10105/516/4728/7422/4710/25865/4723/208/506/1537/4217/4702/9817/374291/293/7416/5338/292/8503/5296/10861/4509/4716/5595/1340/5603/7417/572/7388/1347/4259/4513/4725/518/2885/51079/4893/125965/509/369/5337/4700/2309/10476/10327/1956/9020/5291/1351/4712/126328/6391/6300/4257/9377/55967/4708/3162/253152/…
hsa05415	hsa05415	Diabetic cardiomyopathy	202	0.404956	1.4613	1.19e-06	2.23e-05	1.35e-05	11348	tags=81%, list=50%, signal=41%	6513/2597/1277/3667/5331/2539/4720/513/5524/4726/4713/6389/1281/4318/7384/1278/5970/207/5879/10105/516/4728/142/4710/4723/208/506/4088/488/1509/2997/1537/4702/374291/293/7416/292/8503/5296/9945/4509/4716/1340/5603/5499/487/7417/7388/5465/1347/4513/5160/4725/518/2475/51079/125965/509/4700/4313/10476/818/5291/1351/4712/126328/6391/6300/2932/9377/55967/4708/2936/2673/5164/29796/54539/1329/4539/1337/…
hsa05164	hsa05164	Influenza A	156	0.421526	1.49963	1.31e-06	2.33e-05	1.41e-05	9488	tags=66%, list=42%, signal=39%	5646/148022/402569/4938/4940/3838/2224/8772/4793/10898/637/578/103/3665/79671/5605/9230/5970/207/71/8517/842/4599/7132/3337/7297/208/23586/11100/4939/5371/64135/9641/293/7416/3552/3661/1019/292/8503/5296/4615/6772/5595/7706/29107/60/581/23633/1021/3592/5291/9407/3383/1387/8480/2033/4928/5610/54205/7514/3576/57506/3627/29108/3716/3836/8717/7187/91543/3460/5290/6773/4600/836/8795/3459/4790/5594/810…
hsa05100	hsa05100	Bacterial invasion of epithelial cells	69	0.516825	1.73493	1.53e-06	2.55e-05	1.54e-05	7737	tags=75%, list=34%, signal=50%	4233/9564/10095/3688/10552/1212/2017/8936/6464/5829/3678/10163/6714/71/10459/5879/81873/79767/79658/8218/3611/858/1399/1495/1785/8503/5296/1759/999/7414/23607/60/1213/391/5291/8976/1211/867/25759/57180/5290/10092/10109/857/10093/1398/10097/2335/63916/1499/387/10096
hsa05169	hsa05169	Epstein-Barr virus infection	181	0.407782	1.4617	1.58e-06	2.55e-05	1.54e-05	6325	tags=53%, list=28%, signal=39%	898/9636/1869/4938/11047/4940/6890/890/1870/5971/3654/5708/4791/5710/4609/8772/4793/7186/5709/377841/637/578/3665/5609/9612/5970/5717/207/8517/5879/842/3066/1017/5705/7297/5704/208/23586/10018/6891/4939/5606/6892/5702/3280/5701/9641/811/5714/4734/3661/1019/8503/6502/5296/1871/4615/10454/1026/6772/5603/4794/581/4616/5707/5700/7979/1021/9134/2923/3065/10213/1647/9020/5291/5713/7157/3383/6300/25942/…
hsa03410	hsa03410	Base excision repair	43	0.576726	1.84876	2.08e-06	3.06e-05	1.85e-05	8449	tags=93%, list=37%, signal=59%	55247/2237/5424/5984/5425/3978/5426/5111/4350/5982/142/54107/7374/4913/10714/57804/3980/55775/5983/5428/7515/54840/11284/328/10038/5427/5985/23583/4595/5981/10039/8505/27343/6996/8930/56655/143/252969/4968/11232
hsa03440	hsa03440	Homologous recombination	41	0.573999	1.83165	2.05e-06	3.06e-05	1.85e-05	6467	tags=78%, list=28%, signal=56%	5888/8438/146956/7516/5424/5425/641/672/83990/7517/11073/79728/6117/10714/57804/80198/29086/8940/7156/580/6742/7979/79184/5932/6119/675/9577/4683/4361/6118/5889/5892
hsa05130	hsa05130	Pathogenic Escherichia coli infection	197	0.400786	1.44392	2.53e-06	3.56e-05	2.15e-05	9937	tags=72%, list=44%, signal=41%	9074/10381/9076/55971/2597/10095/1364/203068/84790/3654/10376/1366/4643/79861/3688/10552/8772/4645/2768/4793/7277/7186/1365/79784/2017/84617/9368/9170/2147/8936/10382/7430/4641/4642/4627/25/10383/578/10163/6714/375/5970/71/4691/8517/5879/842/10458/7132/81873/10061/8440/4651/5058/9826/9632/9080/837/147179/9069/5062/9138/55930/4615/23562/10454/5595/23191/347688/5603/24146/9266/60/581/57121/9071/114…
hsa04144	hsa04144	Endocytosis	243	0.38021	1.38211	2.84e-06	3.84e-05	2.32e-05	8710	tags=67%, list=38%, signal=42%	8853/10095/55040/6455/9146/23624/57154/28964/160/10552/1212/56288/26056/55738/29924/1173/10938/381/155382/6714/3304/79720/3949/9230/375/3265/11021/3480/128866/30846/3482/274/5119/23396/81873/56904/4088/3310/1175/5878/93343/23096/58513/84313/5371/8218/26119/55048/156/858/116983/147179/22905/7037/5338/163/4734/1785/3312/7879/50855/50807/27243/8394/1759/51534/11267/4218/3303/10890/9266/8027/30844/87…
hsa05203	hsa05203	Viral carcinogenesis	159	0.413502	1.4733	4.18e-06	5.44e-05	3.28e-05	9338	tags=73%, list=41%, signal=43%	898/991/1029/81/890/4055/4791/1111/8379/23513/5902/7186/7532/5315/5829/87/578/79885/983/3665/6714/5970/3265/51564/1030/8517/5879/10488/3066/1017/27044/1388/148327/2648/9093/2934/2968/3249/6722/3661/1019/3190/8503/6502/5296/9261/10013/1026/5595/572/581/2960/1642/5366/5933/2885/4893/5700/23352/1021/55697/9134/3065/5291/7157/1108/10014/6908/1387/2033/7531/7529/5610/7533/7534/3716/8717/7874/2961/5566…
hsa04932	hsa04932	Non-alcoholic fatty liver disease	154	0.41776	1.48471	4.39e-06	5.5e-05	3.32e-05	11502	tags=85%, list=51%, signal=42%	3667/5468/6720/4720/4296/3952/7186/4726/4713/6389/637/7384/6256/5970/207/2931/5879/7132/4728/4710/4723/208/10018/1537/4217/4702/374291/79602/3552/8503/5296/4716/1340/5603/7388/5465/1347/581/4513/6945/4725/51079/51094/125965/4700/5291/1351/4712/51085/126328/6391/6300/2932/9377/55967/4708/54205/29796/3576/54539/1329/1337/6390/5600/7386/440567/27089/5290/836/4694/4696/7385/4706/4709/22877/4790/10975…
hsa04714	hsa04714	Thermogenesis	232	0.38566	1.40029	6.81e-06	8.22e-05	4.97e-05	11348	tags=79%, list=50%, signal=40%	5468/64223/4720/513/57104/4726/4713/6389/109/84335/7384/9551/27330/71/3265/6603/51548/6598/10488/6601/516/86/57521/6597/656/4728/148327/4710/4723/506/65260/5606/1537/4217/4702/8289/374291/112/7249/2181/51287/23028/388753/4509/4716/1340/5603/60/7388/1347/6599/90639/353500/4513/4725/518/2475/2885/51079/6199/4893/125965/509/8193/4700/10476/6602/1351/4712/1352/126328/6391/6300/9377/55967/4708/29796/2…
hsa05131	hsa05131	Shigellosis	220	0.382125	1.38454	8.68e-06	0.000101211	6.11e-05	11088	tags=77%, list=49%, signal=40%	113026/9564/81/3099/10095/5331/3710/823/3688/10552/4793/7186/2017/8936/5829/87/84335/3678/3098/10163/6714/375/5970/207/71/2931/598/826/8517/5879/25851/26100/55072/7132/81873/57521/8878/824/7094/84557/10616/208/10318/8767/81858/3611/837/7416/1399/8915/55054/3661/8503/5296/4615/5216/1729/10454/5217/115004/5595/8678/7414/5603/9266/60/581/5333/4303/54874/2475/6199/929/199746/10627/7311/5335/2309/1956…
hsa00190	hsa00190	Oxidative phosphorylation	134	0.417745	1.47087	1.33e-05	0.000149494	9.03e-05	11391	tags=85%, list=50%, signal=43%	527/4720/513/4726/4713/6389/7384/9551/10312/516/4728/4710/4723/506/1537/9296/4702/374291/4509/4716/1340/7388/1347/4513/4725/518/51079/125965/509/4700/10476/64077/1351/4712/1352/126328/6391/537/529/9377/55967/4708/155066/533/54205/29796/9550/54539/1329/4539/1337/517/521/6390/7386/4538/515/440567/27089/4694/4536/4696/7385/4706/4709/10975/4508/9167/4719/4715/4722/498/90423/4704/528/4711/10632/10063/…
hsa04137	hsa04137	Mitophagy - animal	102	0.452669	1.56543	1.41e-05	0.000153761	9.29e-05	10435	tags=86%, list=46%, signal=47%	1869/57154/10452/8408/23770/7186/79065/89941/4580/6714/79671/5970/3265/598/51024/8878/79594/84557/10133/283106/7415/5878/8887/192111/65018/9927/221960/6237/7879/25813/8678/4976/9868/10075/7030/1457/1460/4893/7311/23786/2309/55626/7157/51622/10651/4077/7316/54543/285973/84315/11331/23710/55669/267/84134/6667/3845/441925/468/11337/5869/79735/1965/10241/9804/6233/22879/7314/3091/10370/22808/5868/139…
hsa05171	hsa05171	Coronavirus disease - COVID-19	226	0.373544	1.355	2.39e-05	0.00025219	0.000152366	11699	tags=74%, list=51%, signal=36%	9636/4312/4938/4940/3654/4793/2244/2147/4314/103/5970/733/8517/4599/7132/7297/6142/11224/23586/4939/64135/25873/9641/3661/8503/5296/6209/6123/629/4615/6187/6868/115004/6772/5595/5603/2243/6223/6143/7311/5335/6158/3592/714/1956/5291/6132/6217/6300/6204/6181/6206/2197/6169/5610/23118/6234/6155/3576/57506/3627/6218/6147/3716/6165/6141/6175/6159/5600/6227/7187/6136/6774/5290/6773/4600/6171/6167/6885/…
hsa05165	hsa05165	Human papillomavirus infection	324	0.354081	1.30172	2.89e-05	0.000296059	0.000178871	11680	tags=73%, list=51%, signal=36%	3691/898/3918/9636/57801/5522/1869/3911/148022/4854/3914/7283/3696/1855/7477/1299/1277/8312/3996/7015/890/527/3675/1978/3688/3693/8326/8772/3993/23513/3655/56288/9368/5315/10297/1291/7058/6696/5829/1857/7476/1311/1292/3371/3678/1298/5528/578/1856/22801/1278/10312/5986/5605/5970/207/3265/8638/8517/1284/54626/10488/3066/1017/4599/7132/7297/148327/3915/7422/208/3912/10134/3280/9296/9641/92359/7249/2…
hsa04140	hsa04140	Autophagy - animal	167	0.391095	1.3973	3.9e-05	0.000387782	0.000234288	11559	tags=82%, list=51%, signal=41%	1514/3667/54541/1613/64223/8408/57617/10652/79065/84335/6794/58476/5605/207/3265/598/3480/26100/57521/84971/8878/84557/10133/208/8887/1509/56270/26003/60673/3916/140775/23130/7249/55054/8503/5296/6237/7879/5595/8678/64601/4218/9711/572/10645/9342/2475/6199/4893/55823/9776/7311/23192/5291/55626/9110/4077/7316/11152/9842/9474/285973/23710/5566/6198/65082/29982/5290/55062/30849/51100/440275/3845/688…
hsa01230	hsa01230	Biosynthesis of amino acids	73	0.468873	1.5792	5.19e-05	0.000479391	0.000289635	8350	tags=68%, list=37%, signal=43%	5214/5831/2597/445/875/5091/29968/226/2023/5211/5315/7167/113675/10993/50/5832/435/6888/3417/7086/230/84706/1491/5723/5230/5634/65263/3420/3421/1373/26227/5223/3418/5213/6470/6472/48/1431/2806/440/3419/5631/29920/22934/95/2875/2026/6120/2805/162417
hsa01200	hsa01200	Carbon metabolism	114	0.426671	1.48741	5.14e-05	0.000479391	0.000289635	9366	tags=70%, list=41%, signal=41%	5214/2597/3099/5226/5091/2539/29968/226/2023/5211/5315/4967/7167/6389/113675/10993/39/50/4191/2821/9563/3098/6888/3417/7086/230/1738/84706/283871/5723/5230/5634/26007/25796/3420/2271/3421/1373/26227/5223/5096/3418/5160/1737/1892/5213/6470/6391/6472/48/1431/35/55753/2806/4190/6390/3419/2747/5631/22934/80201/2875/4200/132158/55902/2746/128/2026/6120/8801/2805/2653/8803/5162/4199/8310/51/1743/6392/3…
hsa04120	hsa04120	Ubiquitin mediated proteolysis	142	0.408528	1.44427	5.25e-05	0.000479391	0.000289635	11200	tags=85%, list=49%, signal=43%	991/11065/27338/23624/57154/997/10273/10401/672/63893/51343/6923/9820/51588/27339/51529/55585/54926/7328/9040/330/4281/26232/5371/7317/9817/7329/23759/9690/4734/29882/6502/7332/378884/8451/10075/1642/10055/329/64682/8924/22954/9320/7311/4591/25847/23295/8450/996/10277/65264/55236/9616/8454/7316/8453/10477/7326/9246/118424/10054/84447/3093/867/7325/25906/89910/140739/26272/22888/9354/83737/246184/…
hsa03015	hsa03015	mRNA surveillance pathway	96	0.435443	1.49999	6.26e-05	0.000556882	0.000336453	11653	tags=85%, list=51%, signal=42%	5522/10189/23381/1478/9775/10898/5528/5976/8189/29894/4686/9887/9939/10921/2733/22916/81608/5526/5518/5042/5499/29107/8761/10978/26528/22985/5519/22794/2521/10767/28227/26019/51692/79869/8731/65109/53918/2935/80336/4116/80335/10250/23283/23293/26986/23435/29101/8106/84305/1477/1479/5411/53981/8732/55916/23049/65110/2107/55844/10482/5515/55339/55308/55110/642843/5529/11051/124540/7919/5501/5516/10…
hsa04218	hsa04218	Cellular senescence	150	0.390746	1.3868	6.6e-05	0.000571932	0.000345546	8439	tags=65%, list=37%, signal=41%	4605/898/2305/1029/1869/993/51806/9133/890/891/3486/1870/1111/1978/3710/823/4609/983/5605/5970/207/3265/1030/1017/8878/824/3805/208/4088/808/5606/293/7416/7249/3552/286826/1019/5883/292/8503/5296/1871/9261/6237/1026/5595/147746/91860/5603/5499/7417/11200/1874/5933/2475/4776/4616/4893/1021/9134/2309/163688/1647/5291/10758/7157/85417/6300/5054/678/3576/5481/7042/5600/4683/55957/4361/5290/3845/4790/…
hsa00240	hsa00240	Pyrimidine metabolism	56	0.49677	1.63768	6.82e-05	0.000576697	0.000348425	6844	tags=68%, list=30%, signal=48%	7083/7371/6241/978/790/7298/4907/124583/4833/4831/1841/56953/955/54963/377841/4832/7372/79077/6240/4830/1503/30833/115024/129607/1890/318/7378/83549/8623/5167/22978/51020/1854/51251/957/93034/1635/10201
hsa03430	hsa03430	Mismatch repair	23	0.609491	1.79454	7.06e-05	0.000581812	0.000351515	6282	tags=83%, list=28%, signal=60%	9156/5424/5984/5425/3978/5111/5982/2956/6117/10714/57804/5983/4436/6742/5985/6119/5395/5981/6118
hsa01232	hsa01232	Nucleotide metabolism	81	0.44935	1.52498	8.74e-05	0.000687201	0.000415189	8551	tags=72%, list=38%, signal=45%	954/7083/7371/6241/978/9615/7298/4907/3614/124583/4833/4831/1841/7498/56953/955/271/54963/377841/8833/4832/79077/2987/6240/4830/1503/100/30833/115024/129607/205/1890/7378/83549/3704/8623/4860/353/5167/22978/51020/1716/1854/3251/51251/957/3615/84284/93034/1635/10201/158/131870/56474/51727/51292/272/1633
hsa04530	hsa04530	Tight junction	169	0.390735	1.39674	8.63e-05	0.000687201	0.000415189	10343	tags=69%, list=46%, signal=38%	9074/5522/9076/81/2064/10095/79778/1364/3996/27134/84790/57530/23370/10376/1366/9414/79861/154796/3688/10552/3993/23513/7277/1365/79784/2017/56288/9368/7430/87/6794/4627/5111/5609/6714/71/7408/5879/91862/81873/8189/54566/51421/50848/4217/9080/92359/5872/9069/4734/1019/5518/23562/50855/93643/4218/140465/24146/60/5962/3308/10627/9071/5519/1741/7082/4301/4771/84552/9181/8531/154810/5566/4637/103910/…
hsa05168	hsa05168	Herpes simplex virus 1 infection	494	0.328778	1.22529	9.08e-05	0.000697579	0.000421459	13914	tags=85%, list=61%, signal=34%	7772/148022/4938/4940/6890/5819/3654/100131017/1978/8427/10189/346171/7755/8772/5818/7186/79724/27153/3054/3678/637/578/3665/6714/1616/5970/207/598/8517/842/7132/7297/29990/6732/208/23586/163071/330/6891/27102/4939/5371/6892/64135/9641/811/7249/7988/136051/3661/8503/5296/4615/10454/7625/115004/6772/5499/572/349075/581/65243/100129543/8683/27300/329/2475/147660/8893/2923/388569/3592/7551/5291/7157…
hsa00052	hsa00052	Galactose metabolism	31	0.565315	1.73997	0.000108967	0.000818462	0.000494493	6993	tags=71%, list=31%, signal=49%	5214/441282/3099/57016/2683/55276/8704/2584/5211/2548/3098/5236/8972/2582/92579/5213/2717/2720/130589/7360/80201/231
hsa01250	hsa01250	Biosynthesis of nucleotide sugars	35	0.546645	1.70938	0.000130369	0.000957927	0.000578754	9366	tags=94%, list=41%, signal=56%	3099/55276/2584/6675/55907/7358/54187/2821/3098/5236/10020/29926/5373/5238/64841/9945/55586/2582/2762/91373/29925/2673/140838/7360/80201/55577/23483/5372/80146/2592/8790/4351/3101
hsa05206	hsa05206	MicroRNAs in cancer	250	0.360846	1.31288	0.000148507	0.00106798	0.000645247	7941	tags=42%, list=35%, signal=27%	898/10642/4233/6624/8091/1029/1944/113130/1869/4854/6768/1945/2064/9493/993/995/10298/1946/3667/1870/5328/54541/4363/2146/4609/672/5268/1789/10297/5598/6464/85414/1786/7430/4318/3925/3371/3678/6541/25/578/6659/5605/3265/2065/3066/1943/57521/7422/5155/10018/7329/1591/1399/1942/3190/8503/5296/1871/1026/1788/5595/7078/5962/2475/2885/4853/4893/1021/4851/9134/3065/5335/1956/5291/7157/10014/1387/2033/3…
hsa05212	hsa05212	Pancreatic cancer	76	0.446198	1.50844	0.000155308	0.00109363	0.000660742	6847	tags=66%, list=30%, signal=46%	1029/1869/5881/5888/2064/1870/10928/578/5970/207/598/8517/5879/842/7422/208/4088/5338/1019/8503/5296/1871/1026/5899/6772/5595/572/581/5898/2475/6199/4616/369/1021/5337/5900/1956/1647/5291/7157/3716/675/7042/6198/6774/5290/3845/4790/5594/7046
hsa03050	hsa03050	Proteasome	46	0.507026	1.63773	0.000177981	0.0012277	0.000741746	7901	tags=78%, list=35%, signal=51%	11047/5708/5710/5709/5692/5717/5705/5695/5704/5693/10197/5691/5698/5702/5701/5686/5714/5696/5688/5690/5694/5689/5699/5707/5700/7979/10213/5713/5718/5721/5715/23198/9491/5719/5685/51371
hsa04814	hsa04814	Motor proteins	188	0.373391	1.34165	0.000193851	0.00131043	0.00079173	9964	tags=64%, list=44%, signal=36%	10381/146909/3833/24137/11004/7138/9928/7283/9493/147700/56992/3797/203068/374654/84790/10112/80179/10376/4643/64837/79861/1062/84700/4645/7277/79784/3832/7169/84617/90990/10382/4641/4642/4627/7135/10383/347240/146439/7170/92558/71/399687/7171/1639/4647/81930/4651/58/10749/23303/9585/3835/55930/4650/140465/347688/60/1781/3801/10126/8655/140735/55605/83658/10120/7139/7136/829/10627/1778/23046/8995…
hsa00020	hsa00020	Citrate cycle (TCA cycle)	30	0.549163	1.68432	0.000253164	0.00167783	0.0010137	9815	tags=93%, list=43%, signal=53%	5091/4967/47/6389/50/4191/3417/1738/3420/2271/3421/3418/5160/1737/6391/48/1431/55753/4190/6390/3419/8801/5106/8803/5162/1743/6392/8802
hsa05222	hsa05222	Small cell lung cancer	92	0.421767	1.44477	0.000266582	0.00173278	0.0010469	4988	tags=52%, list=22%, signal=41%	898/3918/1869/3911/3914/1163/1870/3675/3688/4609/7186/3655/9618/578/7709/6256/5970/207/1030/598/8517/1284/842/1017/1164/3915/208/3912/330/3673/1019/3913/8503/6502/5296/1871/1026/284217/581/329/4616/1021/9134/6257/1282/1647/5291/7157
hsa04919	hsa04919	Thyroid hormone signaling pathway	121	0.402701	1.40966	0.000280253	0.00178727	0.00107982	8439	tags=62%, list=37%, signal=39%	6513/5214/113026/4854/5331/4609/5211/9862/6714/6256/6548/5605/207/71/3265/842/3066/10025/208/2648/488/6567/5469/7249/1734/8503/5296/9968/6772/5595/7067/487/60/572/8202/5333/2475/4853/4893/5213/4851/6257/3065/5335/5291/7157/483/1387/2932/9440/2033/25942/9282/5566/5290/9442/3845/5594/652/6009/5578/23236/84812/90390/1499/481/476/5582/1735/9611/5894/5604/3091/8841/595
hsa05162	hsa05162	Measles	138	0.388044	1.36868	0.000293923	0.00183974	0.00111152	11443	tags=72%, list=50%, signal=36%	898/4938/4940/3654/8772/4793/27113/637/578/103/3665/3304/5970/207/598/8517/842/1017/4599/7297/208/283106/3310/23586/27102/4939/64135/9641/3552/3661/1019/3312/8503/5296/4615/6772/3303/572/581/1457/1460/1021/9134/3592/5291/7157/2932/5610/54205/23118/57506/3716/8717/3305/9367/7187/6774/5290/7161/6773/4600/836/440275/6885/4790/868/7128/8667/30835/1965/10379/317/6776/595/10399/5601/29110/6777/5293/114…
hsa03460	hsa03460	Fanconi anemia pathway	53	0.478224	1.56965	0.000307594	0.00188405	0.00113829	6337	tags=66%, list=28%, signal=48%	5888/146956/29089/9894/55215/116028/2189/2178/641/672/83990/91442/201254/2175/80233/84464/2176/80010/79728/3280/6117/2177/2187/80198/7398/8940/7156/197342/2067/6119/5395/675/2188/6118/5889
hsa05170	hsa05170	Human immunodeficiency virus 1 infection	203	0.367288	1.32594	0.000312151	0.00188405	0.00113829	11139	tags=70%, list=49%, signal=36%	2786/5881/51806/9133/995/10298/1174/6890/891/3654/3984/2783/1111/3710/8772/7186/2767/5829/6923/637/578/1072/983/5609/56924/5605/5970/207/3265/598/8517/5879/842/7132/10053/208/2770/808/5058/6891/5606/6892/130340/811/1399/162/5062/3661/8503/5296/4615/10454/115004/5595/91860/5603/10681/572/8451/2790/581/1642/9582/2782/2792/9730/2475/6199/4776/4893/8907/2923/5335/2787/163688/5291/2773/85417/8450/6300…
hsa04115	hsa04115	p53 signaling pathway	75	0.441083	1.48891	0.000357719	0.0021112	0.00127553	7906	tags=67%, list=35%, signal=44%	898/1029/2810/51512/64065/6241/9133/891/3486/10848/1111/5268/3732/27113/637/983/51246/55367/598/842/1017/7249/84883/1019/9538/1026/581/11200/83667/5366/4616/1021/9134/55240/1647/7157/9540/5054/10572/54205/25946/7161/836/8795/545/64326/8797/901/92344/317
hsa04210	hsa04210	Apoptosis	134	0.389542	1.37157	0.000362276	0.0021112	0.00127553	10225	tags=73%, list=45%, signal=40%	1515/84823/332/1514/4000/84790/10376/79861/3710/823/8772/7277/7186/4001/27113/637/578/1616/5605/5970/207/71/3265/55367/598/8517/842/153090/7132/6709/824/142/208/835/330/1509/10018/4217/839/8503/5296/5595/2021/60/572/581/27429/329/9131/5366/4616/4893/10038/1647/9020/5291/7157/4170/54205/8717/5290/836/8795/3845/3002/4790/5594/8737/1676/10039/1508/468/8722/1965/8797/56616/317/5894/5604/143/1677/5601…
hsa00520	hsa00520	Amino sugar and nucleotide sugar metabolism	47	0.490653	1.58964	0.000389617	0.00223205	0.00134854	10047	tags=89%, list=44%, signal=50%	3099/55276/2584/6675/55907/51005/7358/54187/2821/3098/5236/10020/29926/1727/5373/5238/64841/9945/2582/2762/91373/29925/2673/51700/10007/140838/7360/80201/5973/55577/606495/5372/80146/2592/51706/51167/8790/4351/3101/3074/3073/132789
hsa05230	hsa05230	Central carbon metabolism in cancer	70	0.4401	1.47789	0.000403288	0.00227186	0.00137259	9366	tags=69%, list=41%, signal=40%	6513/9123/5214/4233/2064/3099/8140/2539/4609/5211/5315/3098/5605/3945/207/3265/51548/3417/208/6510/8503/5296/3939/5595/5223/3948/3418/5160/2475/4893/5213/1956/5291/7157/5290/3845/80201/5594/9997/5894/5604/3091/5162/2261/5293/57103/5159/3101
hsa05219	hsa05219	Bladder cancer	41	0.495503	1.58117	0.000453414	0.00251236	0.0015179	8678	tags=80%, list=38%, signal=50%	1029/1869/4312/2064/1870/1613/4609/4318/6714/5605/3265/7422/1019/1871/1890/1026/5595/999/4893/369/4313/1956/7157/3576/3845/5594/1612/11186/7380/5894/5604/595/2261
hsa04623	hsa04623	Cytosolic DNA-sensing pathway	81	0.425024	1.44243	0.000645701	0.00352011	0.00212676	10545	tags=68%, list=46%, signal=37%	8772/4793/5093/5434/103/3665/5970/8517/23586/10623/9641/5437/3661/51428/5441/115004/79792/3428/51728/661/9447/1777/55718/9533/57506/3627/29108/197259/171568/1687/11128/836/4790/8737/85364/4210/84265/6352/11035/55703/10146/3606/79844/29110/9560/1147/10621/840/29800/6351/10622/4792/51082/3553/5440
hsa05161	hsa05161	Hepatitis B	162	0.370334	1.32128	0.000682336	0.00366079	0.00221175	11961	tags=75%, list=53%, signal=36%	898/1869/332/148022/890/1870/3654/4609/8772/3339/4318/637/5111/3665/5609/6714/5605/5970/207/3265/2002/8517/10488/842/1017/7297/1388/148327/208/4088/23586/5606/64135/9641/3661/8503/5296/1871/4615/10454/1026/6772/5595/5603/572/581/1642/2885/4776/4893/369/114609/9134/5291/7157/6300/537/1387/2033/7529/54205/23118/7534/3576/57506/3716/7042/5600/7187/6774/5290/6773/836/6778/3845/6885/4790/5594/10971/70…
hsa05017	hsa05017	Spinocerebellar ataxia	142	0.38502	1.36116	0.000783083	0.00413566	0.00249865	11650	tags=77%, list=51%, signal=38%	6712/11047/5331/5708/2906/5710/3710/8408/2902/7186/5709/11273/56652/23152/5692/2911/5717/207/26100/10105/5705/5695/5704/5693/208/5691/488/5702/4217/60673/5701/293/5686/4800/23130/7416/5714/292/8503/5296/10528/10939/8678/4976/5688/487/7417/5690/5694/2475/5689/5707/5700/9776/7979/10213/5291/5713/55626/6908/5718/54205/9698/5715/342371/6667/29982/5290/55062/30849/10524/90550/2959/441925/5719/6261/557…
hsa05211	hsa05211	Renal cell carcinoma	68	0.434797	1.45672	0.000847194	0.00440541	0.00266163	11603	tags=88%, list=51%, signal=43%	6513/4233/10298/6923/5546/56924/5605/207/3265/5879/7422/208/5155/5058/1399/5062/112399/8503/5296/2271/1026/5595/2889/572/7030/2885/4893/369/5291/1387/2033/8453/7042/5781/54583/5290/3845/5594/1398/405/6921/5894/5604/7039/3091/6654/201163/5293/112398/3725/998/7428/7040/9978/2034/7043/9915/5906/2549/673
hsa04150	hsa04150	mTOR signaling pathway	155	0.371416	1.32089	0.00109529	0.00560923	0.00338894	11227	tags=77%, list=49%, signal=39%	1855/7477/3667/9894/8140/54541/729438/1978/4041/64223/8408/8326/1857/28956/7476/84335/6794/1856/84219/27330/5605/207/3265/3480/7132/57521/6520/208/55615/9296/9675/64900/7249/2535/389541/80326/8503/6502/5296/2887/8131/5595/6249/83667/79109/2475/2885/6199/6396/4893/5291/9681/2932/529/9550/55004/9663/6198/6195/5290/6196/3845/10542/7473/5594/89780/64121/6009/5578/7248/90423/81929/387/5582/79899/528/5…
hsa05223	hsa05223	Non-small cell lung cancer	72	0.421421	1.41794	0.00137141	0.00671793	0.00405879	9221	tags=71%, list=41%, signal=42%	4233/1029/1869/2064/1870/578/6256/5605/207/3265/842/208/1019/8503/5296/1871/1026/5595/572/581/2885/4616/4893/369/1021/6257/5335/2309/1956/1647/5291/7157/6774/5290/3799/3845/5594/5578/5582/11186/5894/5604/6776/7039/3798/595/6654/6789/5170/6777/5293
hsa03083	hsa03083	Polycomb repressive complex	82	0.411642	1.39864	0.0013346	0.00671793	0.00405879	10127	tags=79%, list=45%, signal=44%	84733/9212/2146/11091/3054/221937/7027/3066/7703/64319/3607/57332/100170841/63035/8535/8314/6015/1912/26147/57666/114785/3720/22992/1460/10238/83746/3065/23512/54881/54880/1387/2033/5931/11335/10336/7874/84759/51460/6045/84456/5252/648/1876/23269/171023/55252/8726/5928/7321/7528/22955/2145/55777/54554/84108/404281/51619/23429/22823/84678/4149/23466/84458/26013/7322
hsa04914	hsa04914	Progesterone-mediated oocyte maturation	98	0.397388	1.37077	0.001353	0.00671793	0.00405879	7942	tags=59%, list=35%, signal=39%	9088/5347/993/699/9133/6790/995/890/891/8379/4085/51343/109/983/27330/207/51529/10459/3480/1017/441272/208/3326/2770/3835/112/29882/8503/5296/5595/5603/64682/369/5291/25847/2773/85417/996/6300/387778/2771/5600/5566/6195/25906/5290/3320/6196/3845/5594/246184/8881/6793/113/1432/5894/5604/8697
hsa04510	hsa04510	Focal adhesion	201	0.354953	1.27994	0.00146345	0.00706638	0.00426932	11993	tags=75%, list=53%, signal=36%	3691/3918/4233/5881/3911/7410/3914/3696/9564/81/2064/1299/1277/10298/3675/3688/7791/3693/3655/1291/7058/6696/6464/5829/7424/87/1311/1292/3371/3678/1298/22801/2316/6714/1278/56924/207/71/3265/3791/3480/2002/7408/5879/1284/23396/824/7094/3915/7422/208/3912/5155/330/5058/3611/2317/85366/858/1399/3673/5062/3913/8503/5296/1729/8394/284217/5595/7414/2889/5499/60/572/3381/329/2885/54776/10627/29780/1282…
hsa04657	hsa04657	IL-17 signaling pathway	94	0.394318	1.3552	0.00168435	0.00801844	0.00484453	11338	tags=74%, list=50%, signal=37%	8061/6280/4586/727897/4312/6279/6354/6278/8772/7186/9618/5598/3934/4318/4314/5970/8517/6374/5597/1051/3326/9641/84818/5595/5603/6356/10758/6300/2932/1994/23118/23765/3576/3627/8717/5600/7187/836/5596/3320/6885/4790/5594/6426/7128/7184/132014/1432/257397/3727/29761/5601/2919/51433/29110/1147/6347/5743/3725/4792/5599/6372/225689/3553/2921/3551/841/6364/27190/7189
hsa04066	hsa04066	HIF-1 signaling pathway	108	0.389451	1.35209	0.00183161	0.00859839	0.00519492	9489	tags=67%, list=42%, signal=39%	6513/5214/2597/2064/3099/4055/1978/226/2023/5211/6923/2872/3098/5605/3945/5970/207/1906/3480/230/7422/208/5230/7037/112399/8503/5296/1026/3939/5595/3948/5160/2475/6199/5209/5213/5335/1956/818/5291/1387/2033/5054/3162/8453/54583/6198/6774/3460/5290/3459/4790/80201/5594/405/7076/5578/5582/6921/2026/5604/4846/8569/3091/9470/5162/3643/5293/1977/2321/3101/112398
hsa04622	hsa04622	RIG-I-like receptor signaling pathway	71	0.417826	1.40372	0.00201642	0.00933628	0.00564073	11338	tags=68%, list=50%, signal=34%	9636/8772/4793/7186/103/3665/79671/5970/9755/8517/23586/64135/9641/26007/3661/79132/57169/7706/5603/3592/55593/5300/6300/3576/57506/3627/9474/8717/5600/7187/80143/6885/4790/8737/1432/1654/64343/5601/338376/29110/1147/4792/5599/9140/3551/841/10010/7189
hsa05210	hsa05210	Colorectal cancer	86	0.405679	1.38352	0.00216441	0.00975426	0.00589326	11911	tags=86%, list=52%, signal=41%	5881/332/8312/4609/10297/27113/578/5605/207/3265/5879/2069/842/208/4088/2956/10018/8503/5296/1026/5899/5595/4436/572/581/5898/5366/2475/2885/6199/4616/4893/369/5900/1956/1647/5291/7157/2932/54205/7042/6198/5290/836/3845/5594/7046/4087/1499/387/5894/5604/7039/595/6934/4292/5601/6654/5293/1643/3725/83439/5599/7040/4437/1950/7043/324/673/6932/26060/374/4089/5880
hsa01522	hsa01522	Endocrine resistance	96	0.396539	1.36598	0.00216441	0.00975426	0.00589326	7941	tags=61%, list=35%, signal=40%	1029/1869/4854/2064/1870/10498/6464/109/4318/6714/5605/207/3265/3480/1564/208/3714/5469/112/638/1019/8503/5296/1871/1026/5595/5603/182/572/8202/581/2475/2885/6199/4853/4893/369/4851/4313/1956/5291/7157/2852/6300/2778/5600/5566/6198/25759/6667/5290/3845/5594/1031/113/1432/9611/5894/5604
hsa04012	hsa04012	ErbB signaling pathway	84	0.408714	1.39022	0.00238639	0.0106132	0.00641219	11645	tags=81%, list=51%, signal=40%	2064/10298/1978/4609/6464/25/5609/6714/56924/5605/207/3265/2002/2065/2069/208/8440/5058/1399/5062/8503/5296/1026/5595/572/2475/2885/6199/4893/369/5335/4690/1956/818/5291/2932/6198/867/25759/5290/3845/5594/1398/27/868/5578/9542/5582/5894/5604/6776/7039/145957/5601/6654/6777/5293/6416/3725/1027/5599/1839/5747/1950/399694/2549/673/374
hsa00601	hsa00601	Glycosphingolipid biosynthesis - lacto and neolacto series	28	0.51946	1.5776	0.00249988	0.0108328	0.0065449	3654	tags=50%, list=16%, signal=42%	10331/53947/6484/124872/2683/8704/2525/2524/8703/84002/2528/8702/79369/2526
hsa05220	hsa05220	Chronic myeloid leukemia	76	0.407491	1.37758	0.00249738	0.0108328	0.0065449	6847	tags=62%, list=30%, signal=43%	1029/1869/1870/4609/613/6464/25/578/5605/5970/207/3265/598/8517/3066/208/4088/1399/1019/8503/5296/1871/1026/5595/572/581/1487/2885/4616/4893/1488/369/1021/3065/1647/5291/7157/7042/5781/867/25759/5290/3845/4790/5594/1398/7046
hsa05163	hsa05163	Human cytomegalovirus infection	216	0.344952	1.24905	0.00253438	0.0108433	0.00655123	11471	tags=70%, list=50%, signal=35%	1029/1869/2786/5881/9564/51806/6890/1870/5331/2783/1978/3710/4609/8772/2768/7186/2767/5829/109/637/578/6714/5605/5970/207/3265/2002/8517/5879/10488/842/7132/1388/148327/7422/208/2770/808/9826/6891/6892/112/811/1399/7249/3661/1019/9138/8503/5296/1871/1026/115004/5595/91860/5603/10681/2790/581/2782/2792/2475/2885/6199/4776/4893/1021/2923/2787/1956/163688/5291/7157/2773/6300/2932/2771/54205/3576/277…
hsa04668	hsa04668	TNF signaling pathway	118	0.380647	1.33083	0.00268237	0.011333	0.00684711	11471	tags=80%, list=50%, signal=40%	4323/8986/79651/64285/8772/7186/83786/7424/3726/4318/4314/5609/5970/207/1906/8517/3976/6374/10488/153090/7132/1388/148327/602/1051/208/330/5606/192111/4217/8503/5296/10454/6868/5595/5603/182/329/9020/5291/3383/6300/23118/3627/8717/197259/5600/7187/5290/836/1435/3659/6885/4790/5594/8737/83737/64764/468/7128/9021/7133/10059/6352/11035/7412/1432/5604/257397/5601/2919/5293/1147/6347/5743/6416/3725/84…
hsa04520	hsa04520	Adherens junction	93	0.39099	1.34212	0.00312634	0.0130457	0.00788188	10475	tags=75%, list=46%, signal=41%	4233/5881/81/2064/81607/5819/5792/57154/5818/56288/8936/87/6615/7525/10163/6714/117178/71/3480/5879/10458/4008/1500/83605/283106/4088/1495/5595/999/7414/60/1457/55698/9855/1460/10627/1956/7082/1387/4301/8976/2033/103910/6885/11235/5594/5770/7046/8826/52/6591/1499/387/5777/5797/10398/889/6934/3643/6093/51701/1459/9475/4636/998/83439/2241/9411/64750/7454
hsa01210	hsa01210	2-Oxocarboxylic acid metabolism	32	0.498198	1.53713	0.00323734	0.0133441	0.00806218	9345	tags=78%, list=41%, signal=46%	4967/50/3417/55526/1738/84706/593/3420/3421/3418/5160/1737/48/1431/55753/2806/3419/95/2875/594/2805/162417/5162/587/1743
hsa04722	hsa04722	Neurotrophin signaling pathway	119	0.376582	1.31739	0.00345932	0.0140685	0.00849983	11603	tags=78%, list=51%, signal=38%	51806/3667/3654/396/4793/5598/6464/10603/25/5609/27330/5605/5970/207/3265/5879/27018/208/8767/808/4217/1399/8503/5296/3656/9261/9500/5595/5664/91860/2889/5603/572/4794/581/2885/11108/4893/5335/2309/818/163688/5291/7157/6300/2932/7531/25970/5600/5781/25759/6195/5290/7161/4145/6196/3845/4790/5594/1398/5663/627/468/4909/387/398/1432/5894/5604/10782/5607/5601/6654/5170/5293/51135/805/3725/998/4215/47…
hsa05225	hsa05225	Hepatocellular carcinoma	168	0.352922	1.26116	0.00349632	0.0140685	0.00849983	10114	tags=67%, list=45%, signal=37%	4233/1029/1869/1855/7477/8312/7015/1870/4041/4609/8326/2944/10297/6464/1857/7476/578/1856/5605/207/71/3265/6603/598/3480/2002/6598/7296/6601/86/6597/208/4088/23401/9817/8289/2535/80326/1019/8503/5296/1871/1026/5595/60/572/581/6599/4259/2475/2885/6199/4616/2950/4893/8193/369/1021/5335/1956/1647/6602/5291/7157/4257/2932/3162/10587/1728/7042/6198/25759/5290/3845/7473/5594/57492/89780/114112/7046/145…
hsa05417	hsa05417	Lipid and atherosclerosis	214	0.340086	1.23108	0.00360731	0.0143444	0.00866649	11711	tags=69%, list=52%, signal=34%	3929/4312/148022/7410/51806/3654/5331/5468/30001/7186/4318/4314/637/3665/5609/6714/6256/3304/3949/5970/207/3265/598/8517/5879/842/7132/208/3310/3326/808/1573/5606/4217/142678/9641/3309/839/3661/9138/3312/8503/5296/4615/10454/5595/3329/91860/3303/5603/572/581/929/3308/4893/114609/6257/5335/3592/818/163688/5291/7157/22926/3383/6300/2932/54205/23118/3576/29108/3306/3305/5600/6648/7187/6774/57534/529…
hsa04910	hsa04910	Insulin signaling pathway	136	0.367055	1.29408	0.00368131	0.0144684	0.00874142	11603	tags=75%, list=51%, signal=37%	2194/3099/5834/51806/3667/5792/9322/1978/5575/6720/5255/5836/6464/10603/2872/3098/5605/207/3265/2002/3636/57521/208/31/808/2997/1399/7249/2319/8503/5296/5595/91860/2889/5499/10211/572/2475/2885/6199/4893/92579/369/163688/5291/23265/2932/89801/5566/6198/867/25759/5584/5290/5260/3845/80201/5594/1398/5770/5571/868/6009/9021/7248/5565/5261/5576/5894/5604/8569/5563/5256/9470/5106/3643/5601/2998/6654/5…
hsa04370	hsa04370	VEGF signaling pathway	58	0.43107	1.42463	0.00390403	0.0151674	0.00916372	8033	tags=67%, list=35%, signal=44%	8877/5881/5829/5321/6714/5605/207/3265/3791/3315/5879/842/7422/208/8503/5296/9261/5595/56848/5603/572/4893/5335/5291/6300/5600/25759/5290/3845/5594/9047/5578/5582/1432/7867/5894/5604/4846/5530
hsa00051	hsa00051	Fructose and mannose metabolism	32	0.491912	1.51774	0.00412711	0.0154996	0.00936443	9366	tags=84%, list=41%, signal=50%	5214/441282/3099/6652/57016/226/5210/5211/7167/3098/230/29926/5373/26007/2762/5209/5207/5213/29925/3795/80201/231/5372/8790/4351/57103/3101
hsa04330	hsa04330	Notch signaling pathway	61	0.41594	1.38102	0.00412711	0.0154996	0.00936443	6909	tags=61%, list=30%, signal=42%	7088/4854/113878/1855/9253/23385/51107/1857/1856/9612/5986/3066/2648/3714/3280/6868/5664/182/1487/151636/55851/4853/1488/4851/3065/1387/2033/23220/9794/441478/3955/342371/55534/5663/83737/22938/23013
hsa05166	hsa05166	Human T-cell leukemia virus 1 infection	202	0.34464	1.24364	0.00412711	0.0154996	0.00936443	13997	tags=89%, list=62%, signal=35%	6513/898/8061/991/1029/1869/701/9700/9133/7015/890/6929/1870/4055/5971/4791/1111/8379/706/2224/4085/4609/5902/200186/7850/109/8295/5605/5970/207/3265/51529/1030/598/2002/8517/10488/1017/7132/7094/1388/148327/208/4088/2648/112/293/7416/811/6722/29882/1019/292/8503/5296/1871/5901/1026/5595/7417/581/11200/64682/4776/4893/9232/55697/9134/9020/5291/25847/7157/996/3383/6908/1387/2033/8498/7514/3601/371…
hsa04512	hsa04512	ECM-receptor interaction	89	0.39188	1.33989	0.00420147	0.0156055	0.00942839	3706	tags=36%, list=16%, signal=30%	3691/3918/375790/3911/3914/3696/1299/1277/1605/3161/3675/3688/3693/3655/3339/1291/7058/6696/1311/1292/3371/3678/1298/22801/1278/1284/3915/3912/6382/3673/3913/284217
hsa04215	hsa04215	Apoptosis - multiple species	31	0.493373	1.51854	0.00487558	0.0179125	0.0108222	10225	tags=87%, list=45%, signal=48%	332/8772/27113/637/578/598/842/7132/330/10018/8678/581/27429/329/5366/54205/836/441925/666/56616/317/5601/79444/57448/840/331/5599
hsa04820	hsa04820	Cytoskeleton in muscle cells	232	0.33915	1.23142	0.00501943	0.0182427	0.0110217	4613	tags=36%, list=20%, signal=29%	3691/1301/5318/375790/84823/6712/1832/7138/3728/2318/5339/165904/1829/3696/81624/4000/64423/1299/1277/1605/1302/3675/3688/2199/7791/3693/2023/79784/3655/7169/22795/3339/1291/1289/7058/9260/4001/1824/271/1311/1292/1281/4627/7135/3678/1298/50509/51332/9672/2274/1158/22801/7170/1278/71/6640/1284/26287/84033/7171/25777/6709/10611/7094/1290/8557/58/2192/6382/23353/3673/29766/1729/2010/284217/7414/60/7…
hsa04142	hsa04142	Lysosome	132	0.366342	1.2891	0.00531688	0.0191181	0.0115507	10727	tags=73%, list=47%, signal=39%	1515/1514/1174/527/8372/1212/8943/20/5476/2629/9179/2548/10312/2519/9374/3482/1201/51172/8692/10053/4669/1509/8218/3916/130340/162/26503/23457/57192/23163/2990/53/4074/1777/1213/2588/3425/8907/4864/3373/2717/537/9516/1211/533/2720/5660/84572/135112/4758/26088/4668/6448/410/9741/968/4125/8546/26985/138050/1497/1200/1508/8722/6556/8906/1176/4126/23659/23553/3920/6609/175/535/967/285362/51606/1513/2…
hsa05145	hsa05145	Toxoplasmosis	97	0.381613	1.31545	0.00553996	0.0197106	0.0119086	6678	tags=55%, list=29%, signal=39%	3918/3911/3914/3654/3688/4793/3655/3304/3949/5970/207/598/8517/842/10105/7132/7297/3915/208/3912/3310/2770/330/5606/3913/3312/4615/10454/284217/6772/5595/3303/5603/572/329/3592/2773/6300/2771/54205/23118/3716/3305/7042/5600/6774/3460/3909/836/3459/6885/4790/5594
hsa04360	hsa04360	Axon guidance	181	0.343906	1.23274	0.00561432	0.0197671	0.0119427	9762	tags=61%, list=43%, signal=35%	1969/4233/1944/2050/25791/2041/10509/5881/5365/2048/10371/658/1945/7869/10298/29984/9423/1946/3984/5361/6608/54961/6405/57522/3688/23654/8482/55558/56288/10501/54437/25/1072/54910/57715/6714/10512/56924/3265/1020/5879/1943/3897/2770/8440/5058/3611/1942/5062/8503/5296/6237/50855/23380/5595/3983/4776/4893/10627/5335/10500/4690/818/5291/219699/1947/2773/2932/5364/2771/2049/84552/2242/5781/103910/529…
hsa04217	hsa04217	Necroptosis	130	0.363397	1.27763	0.00576304	0.0200815	0.0121327	12154	tags=72%, list=53%, signal=33%	148022/5834/823/8772/7186/5836/5321/637/124044/128866/5119/55072/7132/8878/7297/824/142/10616/3326/27005/330/81858/192111/293/9825/7416/3552/292/5478/27243/6772/7417/581/329/9131/51510/2495/57132/818/79643/5610/92421/25978/29108/3716/8717/197259/5481/6774/3460/2747/6773/6778/3320/8795/3459/8737/7128/51652/9525/10059/11035/8797/2746/10379/91782/27183/6776/6609/5601/8743/6777/2752/2512/100137049/31…
hsa03018	hsa03018	RNA degradation	76	0.39361	1.33066	0.0058374	0.0201331	0.0121639	11889	tags=83%, list=52%, signal=40%	5214/2023/56915/5211/28960/25804/6499/219988/54512/23644/4849/22803/5042/80153/5394/3329/57819/10766/23404/51690/8761/3313/5213/5073/87178/9125/23658/27258/22894/25904/80336/23019/26986/170506/27257/51010/2026/4850/131870/57472/5393/51691/55802/23517/84186/115752/1656/10438/51013/23016/10200/11157/10140/9652/9337/9924/11340/54464/10950/29883/4848/196513/118460
hsa00900	hsa00900	Terpenoid backbone biosynthesis	22	0.536089	1.56525	0.00592953	0.0202443	0.012231	8320	tags=82%, list=37%, signal=52%	2224/39/9986/4597/3157/10654/23463/79947/23590/3156/4598/10269/116150/51449/57107/2342/9453/3422
hsa00250	hsa00250	Alanine, aspartate and glutamate metabolism	35	0.466879	1.45995	0.0062092	0.0209871	0.0126798	8318	tags=66%, list=37%, signal=42%	445/790/2571/259307/435/339983/84706/8659/5471/9945/1373/2673/2806/440/80150/2747/56954/2875/57494/2746/158/2346/2805
hsa05213	hsa05213	Endometrial cancer	58	0.419111	1.38511	0.00710154	0.0237655	0.0143585	9221	tags=72%, list=41%, signal=43%	2064/8312/4609/10297/578/5605/207/3265/2002/842/208/3611/1495/8503/5296/1026/5595/999/572/581/2885/4616/4893/369/2309/1956/1647/5291/7157/2932/5290/3845/5594/1499/5894/5604/595/6934/4292/6654/5170/5293
hsa00970	hsa00970	Aminoacyl-tRNA biosynthesis	25	0.497228	1.4773	0.00750332	0.024864	0.0150221	10231	tags=92%, list=45%, signal=51%	2193/80222/25973/54938/57176/55699/51067/57505/55157/10056/23395/23438/124454/92935/79587/55278/10352/57038/5188/79731/10667/123263/283459
hsa05167	hsa05167	Kaposi sarcoma-associated herpesvirus infection	188	0.339535	1.22	0.00769716	0.0252586	0.0152606	11711	tags=70%, list=52%, signal=34%	1869/2786/148022/51806/1870/2783/3710/4609/8772/7186/637/578/3665/5609/6714/5605/5970/207/3265/8517/5879/842/7132/7297/84557/7422/208/5155/808/9641/3661/1019/8503/5296/1871/9261/1026/6772/5595/8678/91860/5603/10681/2790/581/2782/2792/2475/4776/4893/1021/7311/5335/2787/163688/5291/100507436/7157/3383/6300/1387/2932/2033/7316/5610/54205/3576/3716/8717/5600/7187/6774/5290/6773/836/4277/3459/3845/479…
hsa00270	hsa00270	Cysteine and methionine metabolism	51	0.428735	1.40101	0.00844443	0.0274444	0.0165812	11360	tags=82%, list=50%, signal=41%	875/2729/29968/6611/1789/113675/10993/1786/2937/259307/4191/6723/3945/1491/191/2730/4357/26227/3939/1788/3948/7263/6898/10768/883/2806/4190/4507/58478/56267/84245/2805/587/23743/4548/4144/144811/586/51074/262/4143/27430
hsa04390	hsa04390	Hippo signaling pathway	154	0.352014	1.25105	0.00859389	0.0276641	0.0167139	11645	tags=75%, list=51%, signal=37%	5522/332/658/1855/7477/9231/7004/8312/3996/7005/268/154796/4609/8326/3993/23513/7532/56288/1454/10297/1857/27113/7476/1856/8463/71/656/4088/330/1495/2535/1453/80326/122786/84962/5518/50855/999/7159/5499/60/353500/10413/329/4086/5519/1741/2932/3397/5054/4771/7531/7529/23286/7533/7534/84552/7042/5584/7161/7473/89780/10971/26524/7046/652/2736/4087/6591/1499/8945/7003/11186/1739/126374/85409/8324/558…
hsa05205	hsa05205	Proteoglycans in cancer	201	0.337106	1.21559	0.00949062	0.0302625	0.0182838	10684	tags=67%, list=47%, signal=36%	4233/2817/7410/1514/7291/7477/2064/5329/1277/5328/6608/3710/3688/3693/4609/8326/2017/3339/5829/7430/7476/4318/3678/2316/6714/1278/6548/5605/207/71/3265/3791/3480/2002/2065/5879/7422/208/5058/6382/29102/858/2535/3673/80326/9138/8503/5296/7023/6237/1026/5595/5603/10855/5499/60/7078/5962/2475/2885/6199/4893/54776/369/5335/4313/1956/818/5291/7157/6300/6385/7042/5600/5781/5566/6198/867/6774/5290/84309…
hsa00510	hsa00510	N-Glycan biosynthesis	53	0.419307	1.37627	0.00978953	0.0309239	0.0186834	9670	tags=74%, list=43%, signal=42%	146664/79644/2683/10195/8704/11282/57171/11253/7841/22845/8703/54344/1798/23193/3703/1650/4247/4122/79053/6185/6184/8818/79087/1603/56052/746/4245/4249/85365/4124/201595/8813/58505/29929/144245/199857/10905/84920/440138
hsa04114	hsa04114	Oocyte meiosis	127	0.359397	1.26188	0.00993898	0.0311053	0.018793	9063	tags=60%, list=40%, signal=36%	898/9088/5347/991/9700/699/51806/9133/6790/995/151648/891/8379/3710/4085/27127/7532/109/5528/983/27330/51529/10459/3480/1017/441272/8243/26271/808/9126/112/29882/5526/5518/5595/91860/5603/5499/64682/9232/5519/9134/9748/818/163688/25847/996/6300/387778/7531/7529/8454/7533/7534/5600/5566/6195/25906/6196/5594/10971/246184/8881/113/8945/1432/5604/8697/5530/5515/51434/286151/729597/51433/5529/5534
hsa01521	hsa01521	EGFR tyrosine kinase inhibitor resistance	79	0.383051	1.29808	0.0106863	0.032836	0.0198386	9414	tags=68%, list=41%, signal=40%	4233/2064/1978/6464/6714/5605/207/3265/3791/598/3480/2065/7422/208/5155/10018/8503/5296/5595/572/581/2475/2885/6199/4893/369/5335/2309/1956/5291/2932/3716/6198/6774/25759/5290/3845/5594/56034/5154/5578/9542/5582/5894/5604/7039/558/9470/2261/6654/5293/1977/5159/4763
hsa04936	hsa04936	Alcoholic liver disease	142	0.358963	1.26904	0.0106863	0.032836	0.0198386	11914	tags=69%, list=52%, signal=33%	3929/148022/2194/3654/6720/8772/6319/5609/5970/207/8517/7132/208/219/31/5606/4217/9641/64900/84818/79602/3661/4615/10454/5603/5465/10645/51094/929/114609/2309/3592/714/9020/6300/2932/23118/23765/3576/8717/9663/37/5600/7187/836/6885/4790/712/8737/126129/5571/720/728/1375/1499/34/1432/5565/128/718/1374/713/257397/5563/223/595/6934/5601/2919/8310/51/29110/6434/1147/721/51135/6416/23175/5562/83439/50…
hsa04621	hsa04621	NOD-like receptor signaling pathway	184	0.341197	1.22414	0.0111346	0.0339054	0.0204848	11338	tags=65%, list=50%, signal=33%	148022/4938/4940/5331/7205/3710/8772/4793/7186/3665/171389/79671/24145/5585/5970/598/8517/7295/55072/7297/84557/10616/3326/8767/330/4939/81858/9641/837/7416/55054/3661/9927/4615/10135/10454/56919/2634/6772/5595/5603/7417/7226/7158/79792/329/3428/91662/9447/25828/79184/2633/6300/7531/23118/3576/57506/9474/29108/3716/5600/23710/55669/7187/118429/6773/3320/6885/4790/2635/90550/5594/5586/8737/1508/71…
hsa05418	hsa05418	Fluid shear stress and atherosclerosis	138	0.347608	1.22606	0.011583	0.0349558	0.0211194	10225	tags=67%, list=45%, signal=37%	5881/2817/1514/658/51806/445/2944/5598/7850/4318/5609/51588/6714/5970/207/71/3791/1906/8517/7295/5879/7132/8878/7422/208/3326/5155/808/4217/9817/6382/858/3552/8503/5296/91860/5603/60/6612/4259/2950/4313/90/25828/163688/5291/7157/3383/6300/4257/3162/1728/9181/6385/6613/5600/5290/3320/857/6885/4790/27035/652/5154/7184/1499/387/7412/1432/5327/4846/5563/5607/93/5601/7341/1535/4258/3685/4780/5293/1147…
hsa05216	hsa05216	Thyroid cancer	37	0.44262	1.39211	0.0117325	0.0350935	0.0212026	8522	tags=70%, list=38%, signal=44%	5468/4609/578/7170/6256/5605/3265/10342/1026/5595/999/581/7175/4616/4893/6257/1647/7157/8030/3845/5594/7849/1499/5604/595/6934
hsa03420	hsa03420	Nucleotide excision repair	60	0.411052	1.36361	0.0118819	0.0352288	0.0212843	12394	tags=92%, list=55%, signal=42%	5424/5984/5425/3978/5886/5887/5426/5439/5434/5111/2068/5982/54107/6117/2968/5437/10714/57804/5441/5983/5438/8451/1642/5431/2067/2071/5427/5985/8450/6119/5981/6118/404672/2967/5436/5433/56655/1022/2072/7508/2965/1069/2073/1643/2074/9978/5440/1161/57654/7507/548644/728340/4331/5432/81488
hsa04071	hsa04071	Sphingolipid signaling pathway	119	0.361409	1.26431	0.0127786	0.0375581	0.0226916	12185	tags=80%, list=54%, signal=37%	165679/5522/8877/5881/5331/130367/4363/2768/7186/134/29956/637/5528/5605/5970/207/3265/5879/7132/10558/208/8879/2770/1509/4217/5338/8503/5296/5526/5518/5595/56624/56848/5603/581/4893/53637/5519/5337/28227/5291/253782/7157/2773/6300/2771/9294/8717/5600/10672/5290/3845/4790/5594/5578/23236/387/5582/1432/6610/5894/5604/4846/55844/5515/6609/8560/2776/123099/5601/1903/6093/5529/5170/5293/9475/624/5516…
hsa05135	hsa05135	Yersinia infection	136	0.348534	1.22879	0.0129281	0.0376698	0.0227591	11927	tags=79%, list=52%, signal=38%	5881/148022/7410/9564/10095/3654/3984/3688/10552/7186/5829/3678/5609/27330/10163/6714/5605/5585/5970/207/71/8517/5879/10458/23396/81873/208/5606/1399/147179/3661/9138/8503/5296/4615/10454/8394/5595/5603/60/5335/391/5291/6300/2932/8976/23118/3576/8935/29108/5600/57180/6195/5290/10092/6196/8874/10109/6885/4790/5594/10093/1398/5586/10451/10097/2335/4210/63916/387/1432/10096/5604/10094/2776/3606/7409…
hsa03060	hsa03060	Protein export	29	0.470306	1.43551	0.0147363	0.0425715	0.0257206	10077	tags=86%, list=44%, signal=48%	7917/6449/29927/8266/51608/6730/3309/6734/6731/10952/23480/83943/58477/29100/11231/6727/28972/23478/5018/6729/6726/9789/55176/6728/7095
hsa00030	hsa00030	Pentose phosphate pathway	31	0.469033	1.44363	0.0148859	0.0426393	0.0257615	4702	tags=52%, list=21%, signal=41%	5214/5226/55276/2539/226/5211/2821/9563/5236/6888/7086/230/5634/25796/51071/5213
hsa04152	hsa04152	AMPK signaling pathway	120	0.360212	1.26049	0.0172726	0.0490601	0.0296408	12192	tags=78%, list=54%, signal=36%	5214/5522/2194/890/3667/5468/1978/6720/8408/5210/5211/3952/200186/6319/84335/6794/5528/9230/207/3480/10488/57521/148327/208/1938/31/2997/7249/79602/8503/5296/5526/5518/4218/10890/10645/23216/2475/6199/51094/5209/5207/92579/5213/5519/2309/28227/5291/1994/3156/29904/6198/5290/3172/6885/126129/64764/5571/6009/7248/1375/5565/51552/1374/51719/55844/5515/5563/595/5106/3643/2998/5529/5170/5293/5862/5543…
