# Supplementary material for: TLE1 as a key regulator of osimertinib resistance and EMT in lung adenocarcinoma: implications for prognosis and immunotherapy response
Source: Hereditas. 2026 May 28;163:84. doi: 10.1186/s41065-026-00690-x (PMC13425785; doi:10.1186/s41065-026-00690-x)
Supplement: Supplementary file 11 — Supplementary Material 11. Table S7. Specific rankings and scores of the 100 hub genes. [file 41065_2026_690_MOESM11_ESM.csv]

Top 100 in network string_interactions (1).tsv ranked by MCC method
Rank	Name	Score
1	AURKB	9.62E+23
2	BUB1	9.62E+23
3	BIRC5	9.62E+23
4	BUB1B	9.62E+23
5	DLGAP5	9.62E+23
6	KIF2C	9.62E+23
7	TOP2A	9.62E+23
8	CDCA8	9.62E+23
9	KIF4A	9.62E+23
10	TPX2	9.62E+23
11	PRC1	9.62E+23
12	CENPF	9.60E+23
13	HJURP	9.60E+23
14	CDC20	9.59E+23
15	UBE2C	9.59E+23
16	CENPA	9.58E+23
17	NEK2	9.25E+23
18	TTK	9.23E+23
19	NCAPG	9.22E+23
20	MKI67	8.98E+23
21	NUF2	8.79E+23
22	KIF23	8.18E+23
23	MELK	7.41E+23
24	NDC80	7.31E+23
25	RRM2	7.02E+23
26	ESPL1	2.16E+23
27	KIFC1	1.67E+23
28	SPAG5	1.43E+23
29	FOXM1	8.24E+22
30	CDCA5	6.36E+22
31	PLK1	3.90E+22
32	CDC45	3.64E+22
33	KIF14	2.82E+21
34	TRIP13	2.46E+21
35	NCAPH	1.45E+21
36	ANLN	2.10E+20
37	TROAP	1.28E+17
38	EXO1	1.51E+16
39	SKA1	2.95E+15
40	KIF18B	4.21E+14
41	RAD51	4.48E+13
42	TK1	7.86E+12
43	CDC6	5.77E+12
44	CKAP2L	5.23E+12
45	TACC3	2.62E+12
46	CENPM	1.48E+12
47	ASF1B	1.87E+11
48	E2F8	1.74E+11
49	GTSE1	1.25E+10
50	CDT1	3.63E+09
51	MCM10	2.62E+09
52	CENPU	2.40E+09
53	MYBL2	1.04E+09
54	MCM7	5749321
55	CCNF	565920
56	MCM2	260162
57	ORC1	86520
58	CLSPN	51846
59	CDC25A	12217
60	RECQL4	6120
61	E2F1	2976
62	CENPW	1800
63	UHRF1	1560
64	PIMREG	720
64	FAM83D	720
66	RAD54L	486
67	CCNE1	277
68	TICRR	244
69	CDKN2A	134
70	CHTF18	132
71	DSP	88
72	CKS1B	84
73	PKP3	79
74	JUP	75
75	EPHA2	66
76	NGEF	61
77	DSG2	60
78	PKMYT1	54
79	PPL	52
80	EPHB4	49
81	EPHB2	48
82	EFNA3	35
82	EFNA4	35
84	PKP2	30
85	KRT6A	27
86	KRT6B	26
86	KRT14	26
88	EVPL	25
88	ITGB4	25
88	KRT17	25
91	KRT16	24
92	ERBB2	17
93	LAMB3	16
94	LAMC2	14
95	EPHA1	12
96	GAPDH	11
97	MUC5AC	10
98	LMNA	8
98	KRT8	8
98	ITGB8	8
