# Supplementary material for: TLE1 as a key regulator of osimertinib resistance and EMT in lung adenocarcinoma: implications for prognosis and immunotherapy response
Source: Hereditas. 2026 May 28;163:84. doi: 10.1186/s41065-026-00690-x (PMC13425785; doi:10.1186/s41065-026-00690-x)
Supplement: Supplementary file 12 — Supplementary Material 12. Table S8 Complete drug sensitivity analysis results. [file 41065_2026_690_MOESM12_ESM.csv]

	TLE1	pvalue
Osimertinib_1919	-0.505859294	1.60E-35
Pictilisib_1058	-0.484400686	2.67E-32
Taselisib_1561	-0.453790874	4.42E-28
Alpelisib_1560	-0.448322759	2.27E-27
AZD5363_1916	-0.447196829	3.16E-27
Ipatasertib_1924	-0.446749326	3.61E-27
Cediranib_1922	-0.445360816	5.43E-27
ZM447439_1050	-0.433771019	1.52E-25
BMS.345541_1249	-0.431721157	2.71E-25
Afatinib_1032	-0.426426857	1.18E-24
OSI.027_1594	-0.421209502	4.91E-24
Buparlisib_1873	-0.416146768	1.91E-23
VE821_2111	-0.410446446	8.58E-23
Lapatinib_1558	-0.409583315	1.07E-22
PF.4708671_1129	-0.408870823	1.29E-22
Tozasertib_1096	-0.404674421	3.81E-22
Bortezomib_1191	-0.401499163	8.56E-22
AZD8186_1918	-0.396978741	2.67E-21
MK.1775_1179	-0.393967562	5.63E-21
Axitinib_1021	-0.3876508	2.63E-20
Rapamycin_1084	-0.379787411	1.71E-19
Luminespib_1559	-0.377644755	2.83E-19
PLX.4720_1036	-0.375441392	4.73E-19
YK.4.279_1239	-0.365730062	4.32E-18
Ibrutinib_1799	-0.363153165	7.67E-18
Entospletinib_1630	-0.362499796	8.86E-18
Uprosertib_1553	-0.360956199	1.25E-17
WIKI4_1940	-0.351325892	1.00E-16
Paclitaxel_1080	-0.345739043	3.25E-16
Gefitinib_1010	-0.345072803	3.73E-16
BPD.00008900_1998	-0.340134109	1.03E-15
PAK_5339_1730	-0.334272091	3.38E-15
Vincristine_1818	-0.33182677	5.51E-15
Vinorelbine_2048	-0.331642469	5.71E-15
NVP.ADW742_1932	-0.328745321	1.01E-14
AZD6738_1917	-0.326758417	1.49E-14
GSK2606414_1618	-0.324691021	2.23E-14
X5.Fluorouracil_1073	-0.324202242	2.45E-14
BMS.536924_1091	-0.322270269	3.55E-14
Telomerase.Inhibitor.IX_1930	-0.320552443	4.92E-14
Crizotinib_1083	-0.320484206	4.99E-14
Eg5_9814_1712	-0.319305822	6.23E-14
MK.2206_1053	-0.317242321	9.20E-14
Linsitinib_1510	-0.311604639	2.62E-13
GNE.317_1926	-0.30934177	3.97E-13
Uprosertib_2106	-0.303378464	1.16E-12
WEHI.539_1997	-0.303074933	1.23E-12
GSK269962A_1192	-0.299911911	2.15E-12
Docetaxel_1819	-0.293758268	6.27E-12
BDP.00009066_1866	-0.291755829	8.83E-12
Acetalax_1804	-0.291639016	9.00E-12
Afuresertib_1912	-0.291309755	9.52E-12
AZD2014_1441	-0.289950102	1.20E-11
GDC0810_1925	-0.288809295	1.45E-11
I.BRD9_1928	-0.287588815	1.79E-11
Dinaciclib_1180	-0.28644112	2.16E-11
Vinblastine_1004	-0.281641748	4.78E-11
AZD1332_1463	-0.279273004	7.03E-11
Docetaxel_1007	-0.271332692	2.50E-10
PRT062607_1631	-0.267989389	4.20E-10
Mirin_1048	-0.266316659	5.44E-10
AZD8055_1059	-0.264962413	6.70E-10
PD173074_1049	-0.264241318	7.48E-10
Sapitinib_1549	-0.255076856	2.94E-09
MG.132_1862	-0.255062808	2.95E-09
Dactolisib_1057	-0.253986633	3.45E-09
Navitoclax_1011	-0.247981239	8.21E-09
VX.11e_2096	-0.246001075	1.09E-08
Podophyllotoxin.bromide_1825	-0.228605355	1.15E-07
Gallibiscoquinazole_1830	-0.226817883	1.45E-07
AZ6102_2109	-0.226673435	1.48E-07
IWP.2_1576	-0.223118247	2.34E-07
WZ4003_1614	-0.221854692	2.74E-07
AZ960_1250	-0.220027075	3.45E-07
Palbociclib_1054	-0.217279963	4.86E-07
CZC24832_1615	-0.217131315	4.95E-07
Wnt.C59_1622	-0.214024797	7.25E-07
Ribociclib_1632	-0.212286812	8.96E-07
AT13148_2170	-0.209439097	1.26E-06
Staurosporine_1034	-0.208184643	1.46E-06
ML323_1629	-0.200793713	3.46E-06
EPZ004777_1237	-0.197513228	5.01E-06
P22077_1933	-0.19633469	5.72E-06
Wee1.Inhibitor_1046	-0.187292913	1.54E-05
AZD3759_1915	-0.187140823	1.56E-05
Fulvestrant_1816	-0.186589048	1.65E-05
Foretinib_2040	-0.181831283	2.72E-05
MN.64_1854	-0.181351871	2.86E-05
Pyridostatin_2044	-0.180830188	3.02E-05
AZD7762_1022	-0.180645656	3.08E-05
MIRA.1_1931	-0.178621482	3.79E-05
XAV939_1268	-0.177539635	4.23E-05
IGF1R_3801_1738	-0.176534027	4.68E-05
BMS.754807_2171	-0.17192421	7.40E-05
Sinularin_1838	-0.171084369	8.03E-05
Zoledronate_1802	-0.168928256	9.90E-05
AZD5582_1617	-0.162461338	0.000182544
VSP34_8731_1734	-0.161209151	0.000204981
MK.8776_2046	-0.160965621	0.000209634
Ruxolitinib_1507	-0.160492529	0.000218958
CDK9_5038_1709	-0.159093152	0.00024886
Pevonedistat_1529	-0.157480528	0.000288042
Temozolomide_1375	-0.155726132	0.000337172
RVX.208_1625	-0.152278267	0.000457285
Dabrafenib_1373	-0.152210989	0.000459983
PFI3_1620	-0.15206369	0.000465942
MIM1_1996	-0.147900226	0.000667217
GSK1904529A_1093	-0.147048271	0.000717273
CDK9_5576_1708	-0.143597559	0.000957717
LGK974_1598	-0.142606889	0.001039393
Sorafenib_1085	-0.133545638	0.002145609
JQ1_2172	-0.132563037	0.002315112
Dactinomycin_1811	-0.119898348	0.005901083
LJI308_2107	-0.118157482	0.006668361
Nelarabine_1814	-0.116070452	0.007705274
Carmustine_1807	-0.101711477	0.019636324
Nilotinib_1013	-0.101510594	0.019880631
KU.55933_1030	-0.097707906	0.025030374
EPZ5676_1563	-0.095381478	0.028718492
AMG.319_2045	-0.093799615	0.031484788
Dasatinib_1079	0.086308172	0.047879655
GSK591_2110	0.095708149	0.028173986
Erlotinib_1168	0.101105342	0.020381547
IRAK4_4710_1716	0.102821855	0.018332549
ERK_6604_1714	0.105273034	0.015719003
Sepantronium.bromide_1941	0.105608715	0.015387823
BIBR.1532_2043	0.105953065	0.015054471
Entinostat_1593	0.106087369	0.014926185
IAP_5620_1428	0.113342276	0.009276995
Oxaliplatin_1806	0.121722455	0.005183128
Niraparib_1177	0.123938968	0.004417184
Daporinad_1248	0.132344809	0.002354379
Nutlin.3a...._1047	0.14513773	0.000842432
Doramapimod_1042	0.203045809	2.67E-06
Mitoxantrone_1810	0.204385899	2.29E-06
Obatoclax.Mesylate_1068	0.209108281	1.31E-06
TAF1_5496_1732	0.219965335	3.48E-07
OF.1_1853	0.240746811	2.26E-08
BI.2536_1086	0.35036615	1.23E-16
SB505124_1194	0.569308039	1.63E-46
